# Supplementary material for: The Drosophila Y Chromosome Affects Heterochromatin Integrity Genome-Wide
Source: Mol Biol Evol. 2020 Mar 25;37(10):2808–24. doi: 10.1093/molbev/msaa082 (PMC7530609; doi:10.1093/molbev/msaa082)
Supplement: msaa082_supplementary_data [file msaa082_supplementary_data.zip]

Archive with 3 entries (3 files):
- Appendix2_DeNovo_Repeats_CantonS_fasta.txt
- Supplements_reorganized.pdf
- Appendix1_Differentially_Expressed_Genes.xlsx
