# Supplementary material for: The Drosophila Y Chromosome Affects Heterochromatin Integrity Genome-Wide
Source: Mol Biol Evol. 2020 Mar 25;37(10):2808–24. doi: 10.1093/molbev/msaa082 (PMC7530609; doi:10.1093/molbev/msaa082)
Supplement: msaa082_supplementary_data [file msaa082_supplementary_data.zip › Appendix1_Differentially_Expressed_Genes.xlsx]

## Sheet: XY_m_vs_XX_f
	baseMean	log2FoldChange	lfcSE	stat	pvalue	padj	gene_name
FBgn0019661	14518.7	6.86077	0.336446	20.3919	1.97362e-92	1.7729e-88	lncRNA:roX1
FBgn0019660	594.24	7.53679	0.649603	11.6021	4.01881e-31	1.80505e-27	lncRNA:roX2
FBgn0004045	43378.6	-11.6699	1.09747	-10.6334	2.08391e-26	6.23991e-23	Yp1
FBgn0005391	58398.6	-11.5794	1.09996	-10.5271	6.47725e-26	1.45463e-22	Yp2
FBgn0038398	1118.96	2.7952	0.322367	8.67087	4.28835e-18	7.70445e-15	sxe2
FBgn0028396	1376.57	4.47157	0.526796	8.48824	2.09792e-17	3.14094e-14	TotA
FBgn0004047	48157.8	-8.48644	1.0325	-8.21933	2.0464e-16	2.62611e-13	Yp3
FBgn0031925	1008	3.26756	0.412813	7.91535	2.46555e-15	2.7685e-12	Cyp4d21
FBgn0038074	85.4038	4.16342	0.534834	7.7845	6.99905e-15	6.98583e-12	Gnmt
FBgn0024289	452.422	2.32231	0.320716	7.24102	4.45338e-13	4.00047e-10	Sodh-1
FBgn0044810	183.741	3.51109	0.536898	6.53959	6.16888e-11	5.03773e-08	TotX
FBgn0038236	2540.91	1.93966	0.307346	6.31101	2.77223e-10	2.07524e-07	Cyp313a1
FBgn0011705	243.183	-2.7472	0.464489	-5.91446	3.32964e-09	2.30078e-06	rost
FBgn0052580	334.39	2.19178	0.397913	5.50818	3.62556e-08	2.32632e-05	Muc14A
FBgn0026403	183.072	-2.96973	0.559875	-5.30427	1.13127e-07	6.77482e-05	Ndg
FBgn0263321	103.109	-3.78369	0.748216	-5.05695	4.26013e-07	0.00023918	CG43402
FBgn0038914	234.988	-3.29998	0.659598	-5.00301	5.64426e-07	0.000298249	fit
FBgn0034471	30.6856	-3.98704	0.822249	-4.84895	1.24118e-06	0.000586815	Obp56e
FBgn0010246	70.4854	-2.71941	0.559884	-4.85709	1.19125e-06	0.000586815	Myo61F
FBgn0033728	328.465	1.81396	0.392217	4.62488	3.7482e-06	0.00168351	Cpr49Ae
FBgn0040349	105.96	2.1668	0.477167	4.54097	5.59968e-06	0.00239533	CG3699
FBgn0039152	389.14	-1.56496	0.350001	-4.4713	7.77467e-06	0.00317454	Root
FBgn0034117	238.28	1.51455	0.342998	4.41561	1.00724e-05	0.00393393	CG7997
FBgn0052523	688.892	-1.40555	0.324828	-4.32707	1.51109e-05	0.00565587	CG32523
FBgn0040582	150.829	1.8449	0.452663	4.07567	4.58814e-05	0.0164861	CG5791
FBgn0262353	57.3451	-2.04311	0.503171	-4.06047	4.89735e-05	0.0169204	lncRNA:CR43051
FBgn0044812	477.882	5.31306	1.31141	4.0514	5.09127e-05	0.0169388	TotC
FBgn0022355	4704.57	1.47957	0.371074	3.98726	6.68417e-05	0.0214442	Tsf1
FBgn0043578	108.63	2.24088	0.569855	3.93238	8.41105e-05	0.026054	PGRP-SB1
FBgn0030041	1367.56	-1.28098	0.329782	-3.88432	0.000102618	0.0307273	CG12116
FBgn0033268	2452.3	1.10285	0.286332	3.85165	0.000117323	0.0335023	Obp44a
FBgn0030589	164.415	-1.61749	0.420404	-3.84747	0.000119345	0.0335023	CG9519
FBgn0039678	13.5602	-5.85971	1.57455	-3.7215	0.000198042	0.0523238	Obp99a
FBgn0030773	4375.71	-1.10876	0.297915	-3.72172	0.000197869	0.0523238	CG9676
FBgn0039094	133.67	1.97593	0.543314	3.63681	0.000276031	0.0708454	CG10184
FBgn0034290	580.423	-1.81565	0.503901	-3.60318	0.000314345	0.0784377	CG5773
FBgn0034479	320.045	-2.08192	0.579605	-3.59196	0.000328204	0.0786564	CG8654
FBgn0259682	968.431	-1.71267	0.477281	-3.58838	0.000332733	0.0786564	Jabba
FBgn0030071	41.4128	-2.1423	0.610394	-3.50969	0.000448623	0.103333	CG12661
FBgn0031389	66.0779	-2.36041	0.683485	-3.4535	0.000553371	0.124273	CG4259
FBgn0040099	129.316	-1.88301	0.550648	-3.41963	0.000627061	0.137387	lectin-28C
FBgn0002565	135.175	1.28796	0.378579	3.40209	0.000668735	0.14303	Lsp2
FBgn0029863	126.726	-1.36848	0.404557	-3.38265	0.000717889	0.149255	CG3823
FBgn0039040	154.968	1.46031	0.432344	3.37765	0.000731074	0.149255	CG13833
FBgn0034629	93.4496	-2.00183	0.594394	-3.36786	0.00075754	0.151222	Acox57D-d
FBgn0032507	203.012	1.84549	0.553972	3.33138	0.000864159	0.168755	CG9377
FBgn0040637	13.3092	-4.5418	1.37538	-3.30222	0.000959218	0.183333	CG11458
FBgn0052706	47.5071	1.76612	0.537209	3.28759	0.00101049	0.189109	CG32706
FBgn0065098	14221.5	-0.916345	0.280285	-3.26933	0.00107802	0.19763	RNaseMRP:RNA
FBgn0034329	158.577	1.63547	0.501555	3.26079	0.00111101	0.199604	IM1
FBgn0010383	168.623	-1.3133	0.404033	-3.25047	0.00115214	0.202934	Cyp18a1
FBgn0013307	141.127	-1.53536	0.477195	-3.21747	0.00129327	0.223412	Odc1
FBgn0038799	152.51	1.22732	0.383402	3.20114	0.00136887	0.232011	MFS9
FBgn0035189	167.813	1.50406	0.471395	3.19066	0.00141947	0.236131	CG9119
FBgn0030156	140.208	-1.28959	0.40681	-3.17001	0.00152432	0.248962	CG15247
FBgn0039298	3997.75	1.48456	0.471036	3.1517	0.00162321	0.255812	to
FBgn0053265	18.4149	2.61194	0.827841	3.15512	0.00160433	0.255812	Muc68E
FBgn0032055	14.3051	3.36636	1.07571	3.12943	0.00175147	0.271266	CG13091
FBgn0031805	151.187	-1.67349	0.536514	-3.11919	0.00181351	0.276115	CG9505
FBgn0030085	55.8275	1.57223	0.504904	3.11393	0.00184616	0.276401	CG6999
FBgn0033782	271.264	-1.51765	0.491203	-3.08966	0.00200386	0.292584	sug
FBgn0259937	172.987	-1.25233	0.40563	-3.08737	0.00201939	0.292584	Nop60B
FBgn0029769	234.805	-1.42194	0.46809	-3.03774	0.00238359	0.331198	frma
FBgn0025595	291.714	-1.59634	0.525785	-3.03611	0.00239652	0.331198	AkhR
FBgn0026563	48.9134	1.87766	0.617419	3.04114	0.0023568	0.331198	CG1979
FBgn0264270	3417.63	-0.870543	0.287318	-3.02989	0.00244643	0.332974	Sxl
FBgn0053109	21.2284	3.84579	1.27397	3.01873	0.00253833	0.340325	CG33109
FBgn0043783	342.386	1.34914	0.451957	2.98511	0.00283478	0.374483	CG32444
FBgn0015570	123.934	-1.64625	0.553472	-2.9744	0.00293562	0.382184	alpha-Est2
FBgn0037684	65.9387	-1.6474	0.556673	-2.95938	0.00308263	0.393121	Srr
FBgn0267035	20.1321	2.26497	0.765986	2.95693	0.00310716	0.393121	asRNA:CR45479
FBgn0038858	111.637	1.17614	0.401904	2.92642	0.00342884	0.427796	CG5793
FBgn0027584	586.458	1.0622	0.366945	2.8947	0.00379519	0.460705	CG4757
FBgn0262656	878.09	-1.26492	0.436421	-2.89839	0.00375085	0.460705	Myc
FBgn0030895	202.323	1.17841	0.413298	2.85124	0.00435487	0.521597	CG7135
FBgn0029950	153.415	1.05218	0.370148	2.84259	0.00447488	0.528919	CG9657
FBgn0053301	23.0371	-2.52693	0.890861	-2.8365	0.00456106	0.532103	CG33301
FBgn0086667	212.382	-1.59773	0.568127	-2.81227	0.00491932	0.566541	snoRNA:Psi28S-3342
FBgn0001125	957.8	0.861809	0.307672	2.80106	0.00509351	0.579177	Got2
FBgn0000459	211.082	-1.18914	0.426461	-2.78839	0.00529703	0.59479	disco
FBgn0033521	162.503	1.09968	0.395521	2.78034	0.00543018	0.598206	CG12896
FBgn0265661	14.0779	-2.85152	1.02627	-2.77852	0.00546064	0.598206	lncRNA:CR44468
FBgn0053494	108.911	-1.53321	0.552658	-2.77424	0.00553302	0.598833	CG33494
FBgn0026196	129.829	-1.19995	0.437259	-2.74425	0.00606501	0.648595	nop5
FBgn0031432	37.8039	1.8301	0.66935	2.73414	0.00625425	0.660964	Cyp309a1
FBgn0033520	177.025	1.04244	0.383219	2.72022	0.00652377	0.674384	Prx2540-1
FBgn0259219	523.991	-0.838161	0.308166	-2.71984	0.00653138	0.674384	CG42319
FBgn0004169	1626.77	-0.831979	0.307838	-2.70265	0.00687884	0.702189	up
FBgn0261560	350.739	-1.5077	0.560683	-2.68904	0.00716577	0.72326	Thor
FBgn0035575	63.2197	1.78405	0.666837	2.67539	0.00746413	0.745003	CG7509
FBgn0028473	2825.19	-0.82227	0.314526	-2.61431	0.00894069	0.881253	Non1
FBgn0036659	92.5194	1.10562	0.423434	2.61109	0.00902541	0.881253	CG9701
FBgn0040502	3813.88	-0.974633	0.374486	-2.60259	0.00925238	0.893463	CG8343
FBgn0033970	169.297	-0.952953	0.367174	-2.59537	0.00944885	0.893463	CG10205
FBgn0287234	402.294	1.27127	0.489601	2.59655	0.00941665	0.893463	FBgn0287234
FBgn0063493	64.8705	1.42885	0.552493	2.58619	0.00970441	0.90807	GstE7
FBgn0067905	233.621	0.971503	0.376406	2.58099	0.00985164	0.912343	IM14
FBgn0036597	204.187	-1.22096	0.474323	-2.57411	0.0100498	0.921196	CG4962
FBgn0030334	46.7326	-1.51043	0.587587	-2.57057	0.0101532	0.921279	Karl
FBgn0023515	25.355	1.73233	0.678847	2.55188	0.0107144	0.941951	CG14814
FBgn0029648	45.6965	1.69845	0.665558	2.55192	0.0107132	0.941951	CG3603
FBgn0037298	857.063	0.864952	0.34073	2.53853	0.011132	0.941951	CG2604
FBgn0031800	326.061	0.874169	0.344735	2.53577	0.0112199	0.941951	CG9497
FBgn0053110	622.646	0.80375	0.316356	2.54065	0.0110647	0.941951	CG33110
FBgn0031689	676.28	0.891467	0.350387	2.54423	0.0109518	0.941951	Cyp28d1
FBgn0086674	279.733	-0.941026	0.368711	-2.5522	0.0107045	0.941951	Tango13
FBgn0026169	1535.53	-0.94639	0.371751	-2.54576	0.0109039	0.941951	snoRNA:Psi18S-1820
FBgn0051821	11.7192	4.0111	1.58985	2.52294	0.011638	0.967998	CG31821
FBgn0038752	101.523	1.02041	0.406101	2.5127	0.011981	0.987388	CG4462
FBgn0052850	1454.76	-0.774784	0.309619	-2.50238	0.0123361	0.98942	CG32850
FBgn0035186	73.0047	-1.68632	0.67233	-2.50817	0.0121359	0.98942	CG13912
FBgn0026593	311.76	-1.39375	0.556924	-2.50259	0.0123287	0.98942	CG5707
FBgn0031081	750.819	0.0986264	0.333249	0.295954	0.767265	0.999953	Nep3
FBgn0031080	30.1255	0.718108	0.601203	1.19445	0.232301	0.999953	CG12655
FBgn0053217	196.284	-0.214137	0.424645	-0.504273	0.61407	0.999953	CG33217
FBgn0052350	202.427	0.0601041	0.378369	0.158851	0.873787	0.999953	Vps11
FBgn0024733	2178.71	-0.444034	0.325747	-1.36312	0.172843	0.999953	RpL10
FBgn0040372	760.622	-0.168588	0.315095	-0.535041	0.592622	0.999953	G9a
FBgn0000316	191.281	-0.150242	0.416163	-0.361018	0.718086	0.999953	cin
FBgn0024989	21.6726	0.15231	0.70222	0.216897	0.828288	0.999953	CG3777
FBgn0029524	33.9525	0.667192	0.593611	1.12395	0.261032	0.999953	CG3176
FBgn0023536	79.3884	-0.0419305	0.42548	-0.0985488	0.921496	0.999953	CG3156
FBgn0023534	305.954	-0.096764	0.332142	-0.291333	0.770796	0.999953	CG17778
FBgn0023537	700.675	0.142744	0.360222	0.396266	0.691909	0.999953	CG17896
FBgn0029525	138.398	0.135415	0.397768	0.340437	0.733527	0.999953	CG18273
FBgn0029523	23.4411	0.337123	0.66299	0.508488	0.611111	0.999953	CR18275
FBgn0010019	585.787	1.15231	1.84636	0.624095	0.532565	0.999953	Cyp4g1
FBgn0052816	42.2688	-0.172458	0.567629	-0.303821	0.761264	0.999953	CG32816
FBgn0040370	614.946	-0.171875	0.321472	-0.534649	0.592893	0.999953	CG13375
FBgn0000108	7462.99	-0.173144	0.383043	-0.452023	0.651253	0.999953	Appl
FBgn0025640	132.218	-0.175956	0.372362	-0.47254	0.636541	0.999953	CG13369
FBgn0025635	99.2851	0.118627	0.401662	0.295341	0.767734	0.999953	CG17829
FBgn0001341	94.0076	0.0353099	0.41818	0.0844371	0.932709	0.999953	Mybbp1A
FBgn0003575	588.252	-0.0228421	0.301424	-0.0757807	0.939594	0.999953	su(sable)
FBgn0025634	107.057	0.0685173	0.404359	0.169447	0.865445	0.999953	CG13367
FBgn0025638	266.065	-0.0131444	0.371784	-0.0353548	0.971797	0.999953	Roc1a
FBgn0040383	89.7696	0.149427	0.476204	0.313787	0.753683	0.999953	CG5254
FBgn0040382	1834.28	-0.0858992	0.538631	-0.159477	0.873293	0.999953	CG5273
FBgn0027343	41.3298	-0.0661783	0.553267	-0.119614	0.904789	0.999953	fz3
FBgn0025621	305.258	-0.212387	0.323113	-0.657317	0.510977	0.999953	CG16989
FBgn0015799	254.584	-0.116755	0.331565	-0.352132	0.724739	0.999953	Rbf
FBgn0025620	288.979	-0.453736	0.418485	-1.08424	0.27826	0.999953	CG13360
FBgn0015288	1044.04	-0.107402	0.288819	-0.371866	0.709993	0.999953	RpL22
FBgn0025639	1392.47	-0.38317	0.339264	-1.12942	0.258722	0.999953	Hmt4-20
FBgn0002579	2143.96	0.0775809	0.355897	0.217987	0.827439	0.999953	RpL36
FBgn0026879	113.571	-0.219574	0.445123	-0.493289	0.621808	0.999953	CG13364
FBgn0029529	43.8358	0.460685	0.529901	0.869379	0.38464	0.999953	CG13365
FBgn0025633	521.155	-0.396467	0.358068	-1.10724	0.26819	0.999953	CG13366
FBgn0040339	46.7745	-0.0741854	0.518743	-0.14301	0.886282	0.999953	MED22
FBgn0052815	416.394	0.0431343	0.339693	0.12698	0.898956	0.999953	CG32815
FBgn0040340	277.839	-0.555527	0.423725	-1.31105	0.189839	0.999953	TRAM
FBgn0040347	20.8677	0.798861	0.714509	1.11806	0.263543	0.999953	mus81
FBgn0040337	57.7403	-0.270498	0.467932	-0.578071	0.563217	0.999953	CG3021
FBgn0040398	1023.06	-0.414168	0.462033	-0.896404	0.370037	0.999953	CG14629
FBgn0040397	661.758	-0.0532139	0.297685	-0.178759	0.858127	0.999953	CG3655
FBgn0026143	64.4192	0.056122	0.456277	0.123	0.902107	0.999953	CDC45L
FBgn0040351	193.12	-0.112262	0.42885	-0.261775	0.793495	0.999953	CG11638
FBgn0040348	265.323	0.300334	0.335418	0.895404	0.370571	0.999953	CG3703
FBgn0040346	86.1163	-0.0227199	0.418772	-0.0542536	0.956733	0.999953	CG3704
FBgn0040343	22.7369	-1.10183	0.785552	-1.40262	0.16073	0.999953	CG3713
FBgn0040364	117.467	0.390798	0.414744	0.942265	0.346057	0.999953	CG11378
FBgn0024362	300.385	-0.17446	0.340289	-0.512682	0.608174	0.999953	Naa30A
FBgn0024364	100.703	-0.27211	0.440036	-0.618381	0.536324	0.999953	CG11417
FBgn0024987	1113.33	0.1906	0.346211	0.550531	0.581955	0.999953	ssx
FBgn0023169	1036.37	-0.00188045	0.293841	-0.00639955	0.994894	0.999953	AMPKalpha
FBgn0052813	261.079	-0.213846	0.330054	-0.647911	0.517043	0.999953	CG32813
FBgn0024985	767.932	-0.0518117	0.49873	-0.103887	0.917259	0.999953	CG11448
FBgn0027794	172.159	0.175882	0.438726	0.400893	0.688499	0.999953	Lrpprc2
FBgn0024986	170.18	0.143795	0.357755	0.401936	0.687731	0.999953	CG3719
FBgn0024365	300.158	0.0312362	0.323901	0.0964375	0.923173	0.999953	CG12773
FBgn0024360	52.2514	-0.212584	0.50363	-0.422103	0.67295	0.999953	MTPAP
FBgn0025641	1020.6	-0.106494	0.354981	-0.299998	0.764179	0.999953	DAAM
FBgn0028550	894.36	-0.423007	0.401468	-1.05365	0.292043	0.999953	Atf3
FBgn0040366	32.0424	0.547719	0.628012	0.872148	0.383128	0.999953	CG11398
FBgn0026872	138.533	0.0706761	0.413423	0.170954	0.86426	0.999953	CG14777
FBgn0029580	35.893	0.0452881	0.576524	0.0785536	0.937388	0.999953	CG14778
FBgn0025381	341.999	-0.266754	0.357311	-0.746558	0.45533	0.999953	rush
FBgn0025394	383.399	-0.211647	0.357036	-0.592789	0.553322	0.999953	inc
FBgn0000482	182.066	0.142558	0.364205	0.391423	0.695485	0.999953	dor
FBgn0001189	214.707	-0.549327	0.362226	-1.51653	0.129385	0.999953	hfw
FBgn0029587	35.8204	-0.0359203	0.616992	-0.0582185	0.953575	0.999953	CG14797
FBgn0024897	42.2936	-0.147997	0.583221	-0.253758	0.799682	0.999953	b6
FBgn0025391	228.833	-0.132576	0.366373	-0.36186	0.717457	0.999953	Scgdelta
FBgn0023130	150.465	0.0705403	0.361845	0.194946	0.845435	0.999953	a6
FBgn0023530	44.6133	-0.267704	0.549389	-0.487275	0.626063	0.999953	CG3740
FBgn0025390	323.03	-0.59405	0.523615	-1.13452	0.256578	0.999953	Mur2B
FBgn0003517	5171.13	-0.549446	0.35644	-1.54149	0.123199	0.999953	sta
FBgn0025382	48.9558	-0.100115	0.519844	-0.192587	0.847282	0.999953	Rab27
FBgn0052808	30.1485	0.618118	0.602737	1.02552	0.305119	0.999953	CG32808
FBgn0027791	41.8502	0.0657396	0.590503	0.111328	0.911356	0.999953	O-fut2
FBgn0026873	25.7791	0.175382	0.645141	0.271851	0.785737	0.999953	MED18
FBgn0023513	47.7113	1.02289	0.508796	2.01041	0.0443878	0.999953	CG14803
FBgn0014411	362.022	-0.110448	0.330913	-0.333768	0.738554	0.999953	Vps26
FBgn0023514	122.391	-0.127091	0.426368	-0.298079	0.765643	0.999953	CG14805
FBgn0029594	116.123	-0.0669358	0.422129	-0.158567	0.87401	0.999953	CG14806
FBgn0023519	63.2246	0.643639	0.458775	1.40295	0.160631	0.999953	mRpL16
FBgn0023509	218.561	-0.211218	0.350794	-0.602116	0.547097	0.999953	mip130
FBgn0023510	1269.03	-0.0990301	0.291802	-0.339374	0.734328	0.999953	Rbcn-3B
FBgn0023508	486.308	-0.125057	0.311587	-0.401354	0.68816	0.999953	Ocrl
FBgn0023522	136.152	-0.17284	0.401891	-0.430067	0.667147	0.999953	CG11596
FBgn0023521	30.4951	0.264093	0.586864	0.450006	0.652706	0.999953	CG3587
FBgn0025630	57.8468	0.343809	0.487646	0.705038	0.480787	0.999953	Rtca
FBgn0025629	48.2719	0.4672	0.505864	0.923568	0.355711	0.999953	CG4045
FBgn0025628	317.864	0.0991365	0.339716	0.291822	0.770423	0.999953	CG4199
FBgn0025626	215.769	0.0511784	0.338646	0.151127	0.879876	0.999953	CG4281
FBgn0025625	610.538	0.158133	0.340573	0.464315	0.642422	0.999953	Sik2
FBgn0025631	577.42	-0.136949	0.372113	-0.368032	0.71285	0.999953	moody
FBgn0026878	32.2437	-0.0928005	0.632749	-0.146662	0.883398	0.999953	CG4325
FBgn0000667	1142.03	-0.176584	0.35258	-0.500835	0.616488	0.999953	Actn
FBgn0003964	430.066	-0.119128	0.337124	-0.353366	0.723814	0.999953	usp
FBgn0023545	157.952	-0.0485487	0.377635	-0.12856	0.897706	0.999953	PIG-K
FBgn0023520	37.6536	0.17528	0.557118	0.31462	0.75305	0.999953	CG3857
FBgn0023512	137.313	0.218064	0.382085	0.570721	0.568189	0.999953	eIF2Bepsilon
FBgn0023511	433.022	-0.227264	0.324716	-0.699887	0.483998	0.999953	Edem1
FBgn0023518	600.972	-0.431618	0.34189	-1.26245	0.206788	0.999953	trr
FBgn0026088	107.243	0.166643	0.453811	0.367207	0.713464	0.999953	CG14818
FBgn0026089	90.8912	0.503026	0.441753	1.1387	0.254827	0.999953	CG14817
FBgn0023517	40.7804	-0.414816	0.531513	-0.780444	0.435129	0.999953	Pgam5
FBgn0023516	213.766	-0.0628838	0.35522	-0.177028	0.859487	0.999953	Pex5
FBgn0028969	375.491	-0.0266036	0.344656	-0.0771889	0.938473	0.999953	deltaCOP
FBgn0026090	108.324	-0.0453688	0.402109	-0.112827	0.910168	0.999953	CG14812
FBgn0025624	67.6299	0.0579217	0.471402	0.122871	0.902209	0.999953	CG4025
FBgn0040395	1658.94	-0.0452841	0.290612	-0.155823	0.876172	0.999953	Unc-76
FBgn0000382	2781.82	-0.362958	0.426671	-0.850675	0.39495	0.999953	csw
FBgn0023507	900.651	0.497761	0.477743	1.0419	0.297458	0.999953	D2hgdh
FBgn0004654	393.909	0.797818	0.404587	1.97193	0.0486176	0.999953	Pgd
FBgn0023540	372.339	-0.0292544	0.340644	-0.0858797	0.931562	0.999953	CG3630
FBgn0025839	242.028	0.298915	0.336102	0.889358	0.373811	0.999953	ND-B14.5A
FBgn0003116	91.2765	0.354905	0.459263	0.772772	0.439657	0.999953	pn
FBgn0040899	36.4891	-0.157245	0.583195	-0.269626	0.787448	0.999953	CG17776
FBgn0023549	139.979	-0.108912	0.453978	-0.239907	0.810402	0.999953	Mct1
FBgn0003048	958.162	-0.216985	0.302391	-0.717563	0.473027	0.999953	pcx
FBgn0000810	214.94	-0.215982	0.443873	-0.486586	0.626551	0.999953	fs(1)K10
FBgn0023527	94.9084	-0.207209	0.455595	-0.45481	0.649246	0.999953	CG3071
FBgn0003079	368.844	0.0678608	0.332879	0.20386	0.838463	0.999953	Raf
FBgn0003159	533.572	-0.0854348	0.351579	-0.243003	0.808003	0.999953	CG2841
FBgn0040389	59.3089	0.612321	0.490831	1.24752	0.212207	0.999953	mRpL14
FBgn0044047	216.006	-0.974719	0.463997	-2.1007	0.0356674	0.999953	Ilp6
FBgn0023526	436.134	-0.236004	0.421378	-0.560078	0.575427	0.999953	CG2865
FBgn0023529	1083.75	0.0187312	0.36054	0.0519531	0.958566	0.999953	CG2918
FBgn0023528	647.087	0.201489	0.320481	0.628708	0.52954	0.999953	CG2924
FBgn0027296	216.332	0.123354	0.356282	0.346226	0.729173	0.999953	temp
FBgn0023524	419.81	0.136592	0.315202	0.433346	0.664764	0.999953	CG3078
FBgn0023525	71.3608	-0.420838	0.513325	-0.819827	0.412315	0.999953	CG3191
FBgn0000377	135.102	-0.208872	0.372025	-0.561445	0.574494	0.999953	crn
FBgn0001330	74.7547	0.00574546	0.432742	0.0132769	0.989407	0.999953	kz
FBgn0004397	698.733	-0.156923	0.339575	-0.462115	0.643999	0.999953	Vinc
FBgn0023550	30.1336	0.117768	0.603607	0.195106	0.84531	0.999953	FarO
FBgn0023542	149.255	-0.119445	0.407508	-0.293111	0.769438	0.999953	Nmd3
FBgn0004655	800.024	-0.315257	0.346403	-0.910088	0.362776	0.999953	wapl
FBgn0013432	104.354	-0.134435	0.528787	-0.254232	0.799316	0.999953	bcn92
FBgn0004861	859.796	-0.0442266	0.332031	-0.1332	0.894035	0.999953	ph-p
FBgn0004860	791.362	-0.0279873	0.340801	-0.0821221	0.93455	0.999953	ph-d
FBgn0040394	149.552	-0.00784505	0.364437	-0.0215265	0.982826	0.999953	CG16903
FBgn0040376	25.8108	0.202432	0.627251	0.322729	0.746901	0.999953	AANATL7
FBgn0040066	76.8519	-0.681812	0.522893	-1.30392	0.192259	0.999953	wds
FBgn0001404	928.96	-0.292927	0.381043	-0.768752	0.442041	0.999953	egh
FBgn0040336	43.7702	0.339703	0.546436	0.621669	0.534159	0.999953	Seipin
FBgn0040334	75.7299	-0.150229	0.46619	-0.322248	0.747265	0.999953	Tsp3A
FBgn0029629	510.876	-0.143063	0.37427	-0.382247	0.702278	0.999953	eIF3g1
FBgn0011566	70.9645	-0.131557	0.442046	-0.297608	0.766002	0.999953	Smyd3
FBgn0011606	34.7258	0.590628	0.598801	0.986352	0.32396	0.999953	Klp3A
FBgn0040375	157.192	0.479595	0.367935	1.30348	0.192412	0.999953	CG13760
FBgn0040377	63.9652	-0.432927	0.454534	-0.952464	0.340862	0.999953	Vha36-3
FBgn0040388	59.9508	-0.251169	0.466094	-0.53888	0.589969	0.999953	boi
FBgn0003714	92.5469	-0.0254556	0.428329	-0.05943	0.95261	0.999953	tko
FBgn0001150	31.0577	0.0302013	0.639793	0.0472048	0.96235	0.999953	gt
FBgn0003371	2821.14	-0.335345	0.384379	-0.872435	0.382971	0.999953	sgg
FBgn0003068	529.638	-0.185429	0.558546	-0.331985	0.739901	0.999953	per
FBgn0024993	38.5258	0.365335	0.559143	0.653384	0.513509	0.999953	CG2662
FBgn0024996	139.356	0.266311	0.372021	0.715851	0.474084	0.999953	eIF2Bbeta
FBgn0024997	131.405	0.116305	0.526827	0.220764	0.825276	0.999953	CG2681
FBgn0024991	41.7256	-0.211487	0.550306	-0.384309	0.70075	0.999953	CG2694
FBgn0000520	88.4931	0.0510956	0.423834	0.120556	0.904043	0.999953	dwg
FBgn0024975	45.6719	0.431327	0.529258	0.814965	0.415092	0.999953	CG2712
FBgn0003996	74.5111	-0.531877	0.477993	-1.11273	0.265825	0.999953	w
FBgn0040384	309.557	-0.444092	0.342883	-1.29517	0.195262	0.999953	CG32795
FBgn0024980	119.545	-0.576824	0.384825	-1.49892	0.133893	0.999953	Syx4
FBgn0000376	128.535	-0.222652	0.483972	-0.460051	0.64548	0.999953	crm
FBgn0024973	179.51	-0.171116	0.398012	-0.429927	0.667249	0.999953	CG2701
FBgn0024998	98.5045	0.0137749	0.4173	0.0330096	0.973667	0.999953	CG2685
FBgn0024995	66.8888	1.19623	0.51585	2.31896	0.0203972	0.999953	CG2680
FBgn0024994	57.5947	0.0493164	0.556781	0.088574	0.92942	0.999953	Ugalt
FBgn0024992	211.42	-0.0600702	0.353601	-0.169881	0.865104	0.999953	CG2658
FBgn0004647	695.921	-0.187229	0.304723	-0.614423	0.538936	0.999953	N
FBgn0040396	62.3469	-0.726346	0.470112	-1.54505	0.122334	0.999953	CG3939
FBgn0000479	2171.65	-0.523713	0.386111	-1.35638	0.174978	0.999953	dnc
FBgn0003374	34.8402	0.0977596	0.969499	0.100835	0.919681	0.999953	Sgs4
FBgn0029662	21.4611	-1.58132	0.725061	-2.18095	0.0291872	0.999953	CG12206
FBgn0029656	24.5122	-1.0773	0.703658	-1.531	0.125768	0.999953	CG10793
FBgn0003086	17.5437	-0.197551	0.925478	-0.213459	0.830969	0.999953	Pig1
FBgn0028746	57.4589	-0.739548	0.539187	-1.3716	0.170188	0.999953	CG18508
FBgn0028369	513.832	-0.0412243	0.328227	-0.125597	0.900051	0.999953	kirre
FBgn0003285	238.703	-0.390229	0.364159	-1.07159	0.283905	0.999953	rst
FBgn0029639	128.208	0.183339	1.44678	0.126722	0.89916	0.999953	CG14419
FBgn0029664	86.19	0.0595993	0.452807	0.131622	0.895283	0.999953	CG10802
FBgn0029666	331.811	-0.311897	0.358032	-0.871141	0.383677	0.999953	CG10803
FBgn0023215	1350.98	-0.158448	0.366846	-0.431918	0.665801	0.999953	Mnt
FBgn0015286	471.57	0.0283335	0.328494	0.0862527	0.931266	0.999953	Rala
FBgn0023216	113.75	-0.337184	0.410945	-0.820507	0.411927	0.999953	Parg
FBgn0029672	50.2178	0.234162	0.510201	0.458961	0.646262	0.999953	CG2875
FBgn0052791	158.597	-0.15735	0.395309	-0.398043	0.690598	0.999953	DIP-alpha
FBgn0029665	54.6054	-0.215341	0.496535	-0.433688	0.664515	0.999953	CG14270
FBgn0029663	607.916	-0.0399482	0.304409	-0.131232	0.895592	0.999953	CG10804
FBgn0028491	112.03	0.269893	0.39839	0.677459	0.498115	0.999953	CG2930
FBgn0029686	123.398	-0.104459	0.395734	-0.263963	0.791808	0.999953	Glos
FBgn0052786	75.7948	-0.332301	0.458183	-0.72526	0.468293	0.999953	CG32786
FBgn0052783	74.2199	-0.334245	0.456748	-0.731793	0.464295	0.999953	CG32783
FBgn0029687	2420.3	-0.256378	0.396639	-0.646376	0.518036	0.999953	Vap33
FBgn0029689	65.6947	-0.353535	0.490739	-0.720414	0.47127	0.999953	CG6428
FBgn0029688	2023.29	-0.136572	0.282849	-0.482845	0.629206	0.999953	lva
FBgn0029685	212.325	0.112768	0.380901	0.296055	0.767188	0.999953	CG2938
FBgn0000221	26.1226	0.452159	0.643301	0.702874	0.482134	0.999953	brn
FBgn0026084	678.922	-0.00498762	0.328142	-0.0151996	0.987873	0.999953	cib
FBgn0026083	2086.63	-0.163477	0.294348	-0.555386	0.578631	0.999953	tyf
FBgn0066114	130.265	-0.1387	0.387408	-0.35802	0.720329	0.999953	GlcAT-I
FBgn0029706	232.257	-0.191268	0.363357	-0.526392	0.598616	0.999953	CG3626
FBgn0040907	42.5142	-0.166011	0.550719	-0.301444	0.763076	0.999953	mRpL33
FBgn0002707	65.6713	0.0225888	0.480446	0.0470164	0.9625	0.999953	mei-9
FBgn0000635	1080.31	0.0477146	0.300069	0.159012	0.873659	0.999953	Fas2
FBgn0026080	119.927	-0.379316	0.412281	-0.920044	0.35755	0.999953	Tip60
FBgn0026079	83.891	-0.12441	0.443316	-0.280634	0.778991	0.999953	Nsun2
FBgn0004832	44.2801	1.1689	0.555809	2.10306	0.0354608	0.999953	Xpac
FBgn0029693	271.372	-0.0674334	0.332952	-0.202532	0.839501	0.999953	CG6379
FBgn0000179	311.131	-0.440765	0.470942	-0.935923	0.349313	0.999953	bi
FBgn0029708	661.354	0.0261783	0.509554	0.051375	0.959027	0.999953	CG3556
FBgn0029709	258.945	-0.249567	0.434515	-0.574358	0.565725	0.999953	CHOp24
FBgn0029710	23.2498	0.646236	0.665612	0.97089	0.331603	0.999953	CG3568
FBgn0029714	37.9115	0.258953	0.616775	0.419851	0.674595	0.999953	CG3527
FBgn0022768	899.535	-0.251107	0.346072	-0.72559	0.46809	0.999953	Pp2C1
FBgn0029715	224.43	-0.23424	0.362277	-0.646576	0.517906	0.999953	CG11444
FBgn0029713	53.0281	0.101234	0.510402	0.198341	0.842778	0.999953	CG11436
FBgn0029711	373.064	-0.0327504	0.353844	-0.0925561	0.926256	0.999953	Usf
FBgn0003210	703.897	-0.0828155	0.335625	-0.24675	0.805102	0.999953	rb
FBgn0011760	4131.33	-0.170206	0.400449	-0.425037	0.67081	0.999953	ctp
FBgn0028325	1479.94	0.0696656	0.284389	0.244966	0.806483	0.999953	Pdha
FBgn0029730	33.3577	-1.2018	0.655682	-1.8329	0.0668172	0.999953	boil
FBgn0052772	390.033	0.0784588	0.330096	0.237685	0.812126	0.999953	CG32772
FBgn0029737	245.582	0.010103	0.36146	0.0279506	0.977702	0.999953	CG6903
FBgn0004368	760.383	-0.145332	0.336125	-0.432376	0.665468	0.999953	Ptp4E
FBgn0003449	130.556	0.0890881	0.383836	0.2321	0.816461	0.999953	snf
FBgn0029755	65.2537	-0.289155	0.481368	-0.600695	0.548043	0.999953	Sas10
FBgn0014024	244.665	-0.330226	0.399724	-0.826136	0.408727	0.999953	Rnp4F
FBgn0029747	52.7718	-1.11298	0.616774	-1.80452	0.0711493	0.999953	CG5062
FBgn0052767	1841.87	-0.339676	0.378599	-0.897192	0.369617	0.999953	CG32767
FBgn0026751	105.017	0.58899	0.394919	1.49142	0.135851	0.999953	XRCC1
FBgn0010014	443.794	0.075568	0.316047	0.239103	0.811025	0.999953	CanB
FBgn0029761	2347.43	-0.506364	0.464022	-1.09125	0.275162	0.999953	SK
FBgn0029763	402.049	-0.36826	0.315708	-1.16646	0.243429	0.999953	Usp16-45
FBgn0029765	152.487	-0.333104	0.378678	-0.879651	0.379048	0.999953	CG16756
FBgn0029766	760.76	-0.791301	0.55934	-1.41471	0.157155	0.999953	CG15784
FBgn0029768	396.348	0.433067	0.329235	1.31537	0.188385	0.999953	SPR
FBgn0029771	142.332	0.147442	0.379623	0.388391	0.697727	0.999953	CG12730
FBgn0026702	26.6361	0.780655	0.660001	1.18281	0.236885	0.999953	l(1)G0045
FBgn0004687	574.309	-0.297634	0.326193	-0.912447	0.361534	0.999953	Mlc-c
FBgn0029778	96.9588	-0.0742428	0.404805	-0.183404	0.854481	0.999953	RhoGAP5A
FBgn0029762	408.136	0.297194	0.330795	0.898424	0.36896	0.999953	NAAT1
FBgn0029756	68.6927	0.146382	0.489756	0.298888	0.765025	0.999953	CG3309
FBgn0028474	316.902	-0.0461737	0.321691	-0.143534	0.885868	0.999953	CG4119
FBgn0029785	1863.25	-0.138455	0.348795	-0.396954	0.691402	0.999953	RpL35
FBgn0000394	172.076	-0.162358	0.394938	-0.411098	0.681	0.999953	cv
FBgn0029791	167.723	-0.378031	0.366467	-1.03156	0.30228	0.999953	CG4096
FBgn0029795	40.5115	-0.269767	0.540794	-0.498836	0.617895	0.999953	CG15773
FBgn0029798	61.8143	0.2354	0.47998	0.490437	0.623825	0.999953	CG4078
FBgn0029799	110.369	0.73587	0.483578	1.52172	0.128079	0.999953	CG15772
FBgn0029801	492.882	0.264367	0.461438	0.57292	0.566699	0.999953	CG15771
FBgn0029810	1736.57	0.502078	0.284345	1.76574	0.0774398	0.999953	CG12239
FBgn0029814	2283.23	0.159736	0.391078	0.40845	0.682944	0.999953	CG15765
FBgn0029820	418.499	-0.10455	0.337665	-0.309627	0.756844	0.999953	CG16721
FBgn0029822	336.896	-0.469648	0.366606	-1.28107	0.200169	0.999953	CG12236
FBgn0029823	523.306	0.373428	0.522397	0.714835	0.474711	0.999953	Shmt
FBgn0029819	227.261	0.0391786	0.372992	0.105039	0.916345	0.999953	Usp30
FBgn0014340	122.691	0.0234851	0.395236	0.0594205	0.952617	0.999953	mof
FBgn0029818	152.628	0.12409	0.37183	0.333726	0.738586	0.999953	GAA1
FBgn0029804	150.705	0.0369452	0.376012	0.0982554	0.921729	0.999953	CG3097
FBgn0013987	618.093	-0.22648	0.33408	-0.677922	0.497821	0.999953	MAPk-Ak2
FBgn0029800	49.1582	0.294797	0.547373	0.538567	0.590186	0.999953	lin-52
FBgn0261383	555.037	-0.200662	0.317935	-0.631142	0.527948	0.999953	IntS6
FBgn0052758	824.344	-0.304637	0.327128	-0.931247	0.351726	0.999953	CG32758
FBgn0053080	499.669	0.0928034	0.333203	0.278519	0.780614	0.999953	CG33080
FBgn0027564	84.7952	0.167831	0.460064	0.364799	0.715261	0.999953	CG3149
FBgn0029789	198.148	-0.0395683	0.362346	-0.1092	0.913044	0.999953	PGAP1
FBgn0046687	43.1087	0.0827684	0.559236	0.148003	0.882341	0.999953	Tre1
FBgn0015794	129.09	-0.253733	0.441426	-0.574803	0.565425	0.999953	Rab18
FBgn0029824	267.923	-0.259944	0.35758	-0.726954	0.467254	0.999953	CG3726
FBgn0029825	191.712	0.266723	0.406694	0.655832	0.511932	0.999953	CG12728
FBgn0052756	185.194	0.34013	0.411415	0.826731	0.408389	0.999953	CG32756
FBgn0029826	28.4892	0.985194	0.62068	1.58728	0.112449	0.999953	CG6041
FBgn0029828	511.817	-0.458494	0.544976	-0.841311	0.400174	0.999953	CG6067
FBgn0029830	59.6677	-0.281128	0.471096	-0.596754	0.550672	0.999953	Grip
FBgn0029831	497.729	-1.95575	1.32825	-1.47243	0.140905	0.999953	CG5966
FBgn0029833	90.3873	-0.378873	0.437114	-0.866761	0.386073	0.999953	MCTS1
FBgn0029834	692.905	-0.288378	0.40549	-0.711185	0.47697	0.999953	CG5937
FBgn0029835	98.2539	-0.213123	0.441655	-0.482555	0.629412	0.999953	CG5921
FBgn0029843	297.38	-0.104239	0.412316	-0.252814	0.800412	0.999953	Nep1
FBgn0029849	214.87	0.491559	0.367312	1.33826	0.180812	0.999953	Efr
FBgn0003514	566.6	0.186962	0.310044	0.603019	0.546496	0.999953	sqh
FBgn0029840	558.411	-0.209755	0.30668	-0.683953	0.494005	0.999953	raptor
FBgn0029839	123.991	-0.0542581	0.436687	-0.124249	0.901118	0.999953	CG4660
FBgn0029838	32.0092	0.0171303	0.610263	0.0280704	0.977606	0.999953	CG4666
FBgn0029837	239.405	0.804253	0.366498	2.19443	0.0282048	0.999953	Tsp5D
FBgn0003302	65.8762	0.105353	0.469449	0.224418	0.822432	0.999953	rux
FBgn0029003	89.7268	-0.259113	0.440311	-0.588478	0.556211	0.999953	mab-21
FBgn0027546	122.808	-0.299262	0.418831	-0.714517	0.474908	0.999953	CG4766
FBgn0029851	194.154	0.547367	0.374714	1.46076	0.144082	0.999953	CG14445
FBgn0015818	34.6149	0.357173	0.697725	0.511911	0.608713	0.999953	Spx
FBgn0029853	61.5049	-0.0205949	0.472355	-0.0436005	0.965223	0.999953	CG3781
FBgn0028982	1065.59	-0.202217	0.289044	-0.699605	0.484174	0.999953	Spt6
FBgn0029857	61.0519	0.345385	0.469629	0.735442	0.46207	0.999953	wuho
FBgn0029858	29.2029	-0.370264	0.629596	-0.588097	0.556467	0.999953	mldr
FBgn0029861	108.061	0.186129	0.469726	0.396249	0.691921	0.999953	CG3815
FBgn0029864	696.455	-0.216666	0.384656	-0.56327	0.573251	0.999953	CG15894
FBgn0029866	194.55	-0.121342	0.392905	-0.308834	0.757448	0.999953	CG3842
FBgn0029867	214.301	-0.0264648	0.375225	-0.0705306	0.943771	0.999953	CG3847
FBgn0029873	70.8722	-0.0768732	0.488795	-0.157271	0.875031	0.999953	CG3918
FBgn0014031	263.808	-0.55397	0.50336	-1.10054	0.271095	0.999953	Spat
FBgn0000524	113.331	-0.733811	0.419589	-1.74888	0.0803114	0.999953	dx
FBgn0014026	4131.77	-0.269406	0.309887	-0.869368	0.384646	0.999953	RpL7A
FBgn0029874	45.6235	0.112314	0.513418	0.218758	0.826839	0.999953	CG3342
FBgn0003139	178.859	-0.00319917	0.36526	-0.00875861	0.993012	0.999953	PpV
FBgn0029868	388.545	-0.151827	0.329035	-0.461431	0.64449	0.999953	ND-B16.6
FBgn0043796	90.8796	-0.0074388	0.408046	-0.0182303	0.985455	0.999953	CG12219
FBgn0028685	237.193	0.186724	0.358744	0.520493	0.60272	0.999953	Rpt4
FBgn0026015	157.457	0.223129	0.366908	0.608132	0.5431	0.999953	Top3beta
FBgn0046113	34.3824	-0.210135	0.570789	-0.368148	0.712763	0.999953	GluRIIC
FBgn0003916	12685	-0.714916	0.489264	-1.46121	0.143959	0.999953	snRNA:U1:21D
FBgn0020305	61.5373	0.235416	0.497134	0.473545	0.635824	0.999953	dbe
FBgn0029095	356.893	0.022878	0.318969	0.0717248	0.942821	0.999953	aru
FBgn0031287	40.2772	-0.0145323	0.567303	-0.0256165	0.979563	0.999953	CG4291
FBgn0020304	1190.02	-0.130592	0.35114	-0.371908	0.709962	0.999953	drongo
FBgn0031286	62.8807	0.17753	0.4564	0.388979	0.697291	0.999953	CG3862
FBgn0031284	48.035	-0.538827	0.579299	-0.930136	0.352301	0.999953	PGAP2
FBgn0031281	90.3439	0.128427	0.462999	0.27738	0.781488	0.999953	Saf6
FBgn0026438	3183.97	-0.0865137	0.296206	-0.292073	0.770231	0.999953	Eaat2
FBgn0004611	1637.37	-0.10771	0.379875	-0.283542	0.776762	0.999953	Plc21C
FBgn0053127	21.3267	0.0452688	0.725864	0.0623654	0.950272	0.999953	CG33127
FBgn0003278	90.6224	-0.599428	0.471799	-1.27052	0.203901	0.999953	RpI135
FBgn0002593	4099.92	-0.419579	0.329629	-1.27288	0.20306	0.999953	RpLP1
FBgn0004583	411.771	0.0230068	0.337694	0.0681291	0.945683	0.999953	ex
FBgn0031256	176.316	0.0189212	0.432355	0.0437631	0.965093	0.999953	shv
FBgn0031257	253.375	0.177409	0.337089	0.526296	0.598682	0.999953	CG4133
FBgn0027592	155.902	0.187442	0.367748	0.509701	0.610261	0.999953	MED15
FBgn0003963	133.643	-0.280569	0.443678	-0.63237	0.527145	0.999953	ush
FBgn0031263	54.0372	0.0603624	0.522784	0.115463	0.908078	0.999953	Tspo
FBgn0031265	56.9181	0.277644	0.48103	0.577187	0.563813	0.999953	CG2794
FBgn0031266	448.558	0.0413701	0.314749	0.131438	0.895429	0.999953	Sf3b1
FBgn0031268	191.02	-0.144577	0.364532	-0.396609	0.691656	0.999953	cold
FBgn0023489	193.579	-0.220404	0.392858	-0.561028	0.574778	0.999953	Pph13
FBgn0031267	39.7889	-0.162464	0.578926	-0.280631	0.778994	0.999953	Ipk2
FBgn0021874	46.0936	-0.204391	0.523806	-0.390203	0.696386	0.999953	Nle
FBgn0031264	155.797	-0.709544	0.41837	-1.69597	0.0898914	0.999953	CG11835
FBgn0005660	33.2783	-0.0403433	0.718538	-0.0561464	0.955225	0.999953	Ets21C
FBgn0031260	195.768	-0.157817	0.36432	-0.433182	0.664883	0.999953	Spp
FBgn0010602	250.129	0.161639	0.349479	0.462513	0.643713	0.999953	lwr
FBgn0043364	1434.21	-0.416953	0.436388	-0.955464	0.339343	0.999953	cbt
FBgn0031258	588.614	-0.238949	0.331619	-0.720552	0.471185	0.999953	CG4297
FBgn0015924	859.752	0.0835066	0.329823	0.253186	0.800124	0.999953	crq
FBgn0031253	24.5905	0.434717	0.724375	0.600127	0.548422	0.999953	CG11885
FBgn0031251	114.466	-0.299379	0.530691	-0.56413	0.572666	0.999953	CG4213
FBgn0031250	44.3121	-0.679054	0.5382	-1.26171	0.207052	0.999953	Ent1
FBgn0067779	440.634	-0.301106	0.324165	-0.928867	0.352958	0.999953	dbr
FBgn0031213	532.062	0.0692105	0.34256	0.202039	0.839886	0.999953	galectin
FBgn0031214	90.5006	-0.0184228	0.429277	-0.042916	0.965769	0.999953	CG11374
FBgn0031216	1035.94	0.0410916	0.320378	0.12826	0.897943	0.999953	Zir
FBgn0031217	106.672	0.261316	0.40407	0.646711	0.517819	0.999953	CG11377
FBgn0001142	1080.25	-0.397738	0.397864	-0.999682	0.317464	0.999953	Gs1
FBgn0031224	106.727	-0.0284552	0.398144	-0.0714697	0.943024	0.999953	CG11454
FBgn0031228	280.511	0.0794466	0.338383	0.234783	0.814377	0.999953	ND-15
FBgn0031229	128.311	-0.171582	0.391965	-0.437748	0.661569	0.999953	CG3436
FBgn0031231	68.6167	0.489504	0.485879	1.00746	0.313712	0.999953	mRpL10
FBgn0031233	198.772	-0.275945	0.36636	-0.753208	0.451325	0.999953	Tbc1d15-17
FBgn0031235	38.6995	-0.32936	0.543759	-0.60571	0.544708	0.999953	CG13693
FBgn0031240	40.3836	-0.193491	0.578275	-0.3346	0.737927	0.999953	CG3345
FBgn0003444	135.748	-0.0993168	0.430016	-0.230961	0.817345	0.999953	smo
FBgn0031247	27.0304	-0.288521	0.6619	-0.435899	0.66291	0.999953	CG11562
FBgn0024352	478.066	-0.123868	0.518835	-0.238743	0.811305	0.999953	Stip1
FBgn0020622	520.282	0.217481	0.309837	0.701919	0.48273	0.999953	Pi3K21B
FBgn0017457	132.046	0.121981	0.413679	0.294869	0.768094	0.999953	U2af38
FBgn0031245	433.908	0.155813	0.32771	0.475461	0.634458	0.999953	CG3625
FBgn0031244	33.9191	-0.136704	0.593925	-0.230171	0.817959	0.999953	CG11601
FBgn0031238	86.998	-0.00118119	0.484728	-0.00243681	0.998056	0.999953	CG3645
FBgn0031239	556.983	-0.108389	0.325326	-0.33317	0.739006	0.999953	CG17075
FBgn0031232	40.1357	0.215288	0.650025	0.3312	0.740494	0.999953	CG11617
FBgn0031227	34.8402	0.148543	0.584698	0.254052	0.799456	0.999953	CG3709
FBgn0051974	166.429	-0.0693783	0.483015	-0.143636	0.885788	0.999953	CG31974
FBgn0026787	217.752	0.340746	0.342602	0.994582	0.31994	0.999953	Nhe1
FBgn0002931	81.8848	-0.2572	0.434044	-0.592566	0.553472	0.999953	net
FBgn0051973	581.774	-0.242871	0.411606	-0.590055	0.555154	0.999953	Cda5
FBgn0002121	946.207	-0.259702	0.329376	-0.788467	0.430424	0.999953	l(2)gl
FBgn0036974	606.682	-0.0733326	0.316346	-0.231811	0.816685	0.999953	eRF1
FBgn0036975	395.557	-1.0382	0.501298	-2.07103	0.0383559	0.999953	CG5618
FBgn0024887	62.0177	0.0517857	0.468102	0.110629	0.91191	0.999953	kin17
FBgn0036980	517.984	-0.0785817	0.319918	-0.245631	0.805968	0.999953	RhoBTB
FBgn0036985	26.4131	0.358731	0.632742	0.566947	0.57075	0.999953	zye
FBgn0036991	118.34	-0.120679	0.381573	-0.316266	0.7518	0.999953	CG5872
FBgn0036993	210.63	0.12877	0.378067	0.340601	0.733404	0.999953	CG5910
FBgn0036997	230.272	0.478094	1.18449	0.40363	0.686485	0.999953	CG5955
FBgn0036998	37.9911	0.118423	0.560764	0.211182	0.832746	0.999953	CG5969
FBgn0036999	101.467	-0.137288	0.443108	-0.309831	0.75669	0.999953	isoQC
FBgn0037001	822.985	0.227248	0.34603	0.656727	0.511356	0.999953	ND-39
FBgn0052425	890.575	-0.0535191	0.322334	-0.166036	0.868128	0.999953	CG32425
FBgn0037003	56.5144	-0.537156	0.479302	-1.12071	0.262413	0.999953	CG18281
FBgn0037004	37.6725	-0.837423	0.568374	-1.47337	0.140652	0.999953	CG17637
FBgn0037009	45.7296	0.00185349	0.517467	0.00358185	0.997142	0.999953	CG5104
FBgn0037011	91.7353	-0.00871064	0.454583	-0.0191618	0.984712	0.999953	CG4858
FBgn0001323	168.79	0.444795	0.360397	1.23418	0.217136	0.999953	knrl
FBgn0037012	93.9861	-0.357367	0.476732	-0.749618	0.453485	0.999953	Rcd2
FBgn0037010	540.816	-0.115489	0.35625	-0.324179	0.745803	0.999953	CG4825
FBgn0037008	46.5572	0.208863	0.517148	0.403875	0.686304	0.999953	mTerf3
FBgn0037007	1458.83	-0.610944	0.385955	-1.58294	0.113435	0.999953	CG5059
FBgn0037000	77.0619	0.50775	0.432797	1.17318	0.240722	0.999953	ZnT77C
FBgn0052428	262.46	0.0757324	0.34551	0.21919	0.826502	0.999953	CG32428
FBgn0036995	141.284	1.12228	1.80674	0.621161	0.534494	0.999953	atk
FBgn0036994	56.4176	0.378842	0.497499	0.761494	0.446362	0.999953	CG5199
FBgn0036992	454.863	0.452496	0.444838	1.01722	0.309051	0.999953	CG11796
FBgn0036990	72.9187	0.275396	0.435143	0.632887	0.526807	0.999953	mRpL15
FBgn0029158	138.058	0.0261126	0.401571	0.0650261	0.948153	0.999953	Las
FBgn0036988	117.016	0.177022	0.41036	0.431382	0.666191	0.999953	CG5262
FBgn0036987	63.0641	-0.0570212	0.478555	-0.119153	0.905154	0.999953	CG5274
FBgn0036986	178.308	0.474843	0.397598	1.19428	0.232369	0.999953	CG5282
FBgn0036984	276.605	0.466903	0.348016	1.34161	0.179721	0.999953	CG13248
FBgn0028978	234.806	-0.490653	0.400778	-1.22425	0.220858	0.999953	trbl
FBgn0027565	128.273	-0.222813	0.422801	-0.526993	0.598198	0.999953	CG5498
FBgn0001247	692.816	-0.00872993	0.321159	-0.0271826	0.978314	0.999953	Ide
FBgn0036973	54.4411	-0.438721	0.528856	-0.829566	0.406784	0.999953	Rbbp5
FBgn0037014	25.0521	0.187471	0.741715	0.252753	0.800459	0.999953	CG13251
FBgn0037016	222.796	0.0121438	0.336008	0.0361414	0.97117	0.999953	CG13252
FBgn0016696	2145.11	-0.161339	0.301051	-0.535919	0.592015	0.999953	Pitslre
FBgn0037020	145.429	0.169081	0.373392	0.452824	0.650676	0.999953	Pex14
FBgn0037024	123.588	-0.0241234	0.409762	-0.0588719	0.953054	0.999953	tzn
FBgn0037027	490.624	0.123958	0.304865	0.406598	0.684303	0.999953	HIPP1
FBgn0040636	26.5956	-0.536912	0.620282	-0.865594	0.386713	0.999953	CG13255
FBgn0037031	119.353	-0.0123008	0.382557	-0.0321541	0.974349	0.999953	CG11456
FBgn0011591	281.679	0.566156	0.32462	1.74406	0.0811492	0.999953	fng
FBgn0052432	1520.74	0.0646813	0.304801	0.212208	0.831945	0.999953	CG32432
FBgn0027055	149.979	0.373789	0.362931	1.02992	0.303049	0.999953	CSN3
FBgn0037026	111.739	-0.0779262	0.422086	-0.184621	0.853526	0.999953	CG3634
FBgn0037022	128.564	-0.0482931	0.398954	-0.121049	0.903652	0.999953	CG11396
FBgn0037021	553.504	-0.0499455	0.310916	-0.16064	0.872377	0.999953	CG11399
FBgn0037019	62.2599	0.208733	0.486539	0.429016	0.667912	0.999953	Pex16
FBgn0037018	55.5685	0.178522	0.483005	0.369606	0.711676	0.999953	CG4042
FBgn0037017	50.3916	-0.149757	0.520235	-0.287864	0.773451	0.999953	CG4074
FBgn0037015	189.395	-0.180631	0.384261	-0.470073	0.638303	0.999953	cmpy
FBgn0001320	96.4188	0.0171535	0.454436	0.0377468	0.96989	0.999953	kni
FBgn0037044	72.9922	0.0741438	0.444612	0.166761	0.867558	0.999953	CG10585
FBgn0028402	68.3319	-0.0427206	0.459737	-0.092924	0.925964	0.999953	Sin
FBgn0026179	1669.65	0.0955994	0.357881	0.267126	0.789372	0.999953	siz
FBgn0037050	144.663	0.281391	0.365622	0.769622	0.441524	0.999953	ICA69
FBgn0037057	201.689	-0.0104316	0.446535	-0.0233612	0.981362	0.999953	CG10512
FBgn0037060	437.567	-0.00824064	0.334171	-0.02466	0.980326	0.999953	CG10508
FBgn0028427	299.152	0.0391467	0.331224	0.118188	0.905919	0.999953	Ilk
FBgn0004865	288.513	-0.266616	0.365816	-0.728824	0.466109	0.999953	Eip78C
FBgn0037061	53.7997	0.434488	0.497789	0.872837	0.382752	0.999953	CG12975
FBgn0053056	169.465	0.238982	0.358778	0.666099	0.505348	0.999953	CG33056
FBgn0053054	24.2435	0.357863	0.691845	0.517259	0.604975	0.999953	CG33054
FBgn0041100	21.3421	0.572357	0.704537	0.812388	0.416569	0.999953	park
FBgn0024150	211.163	-0.295159	0.341588	-0.86408	0.387544	0.999953	Ac78C
FBgn0037051	376.9	-0.108079	0.314299	-0.343874	0.730941	0.999953	CG10565
FBgn0020294	257.54	0.297336	0.380789	0.780841	0.434896	0.999953	ko
FBgn0037045	46.1598	-0.366845	0.588996	-0.622831	0.533396	0.999953	CG10584
FBgn0003415	2224.13	-0.194554	0.343848	-0.565814	0.571521	0.999953	skd
FBgn0037071	71.6708	-0.440126	0.452835	-0.971934	0.331083	0.999953	CG7632
FBgn0037073	148.233	-0.612477	0.36481	-1.6789	0.0931723	0.999953	Tsr1
FBgn0053288	53.0034	-0.289273	0.521504	-0.554691	0.579106	0.999953	CG33288
FBgn0005694	552.399	-0.156525	0.42857	-0.365225	0.714943	0.999953	Aef1
FBgn0037087	45.458	0.123375	0.53709	0.229711	0.818317	0.999953	CG7519
FBgn0037090	139.653	0.139362	0.399465	0.348871	0.727186	0.999953	Est-Q
FBgn0037092	148.208	0.0942979	0.368736	0.255733	0.798157	0.999953	M6
FBgn0037093	555.382	-0.0459477	0.321784	-0.14279	0.886456	0.999953	Cdk12
FBgn0037094	819.297	-0.321707	0.342886	-0.938232	0.348125	0.999953	CG7611
FBgn0015283	288.086	0.279718	0.36537	0.765576	0.443929	0.999953	Rpn10
FBgn0028663	251.85	0.176833	0.377621	0.468281	0.639583	0.999953	VhaM9.7-b
FBgn0052438	171.956	-0.00371279	0.371212	-0.0100018	0.99202	0.999953	SMC5
FBgn0052441	179.949	0.128033	0.390558	0.327821	0.743047	0.999953	CG32441
FBgn0037102	95.0512	0.0135726	0.475724	0.0285305	0.977239	0.999953	CRIF
FBgn0037098	2155.91	-0.119165	0.385015	-0.309507	0.756936	0.999953	Wnk
FBgn0029152	458.983	0.183896	0.360319	0.510369	0.609793	0.999953	Mkrn1
FBgn0026371	55.303	-0.140337	0.475681	-0.295024	0.767976	0.999953	SAK
FBgn0015239	240.508	0.198533	0.348973	0.568905	0.56942	0.999953	Hr78
FBgn0014143	24.2128	-0.457939	0.650433	-0.704052	0.4814	0.999953	croc
FBgn0037082	83.4826	0.283947	0.432925	0.655879	0.511902	0.999953	CG5664
FBgn0037081	364.098	-0.17986	0.338485	-0.531367	0.595165	0.999953	barc
FBgn0037076	33.6078	0.11971	0.591185	0.202492	0.839532	0.999953	ebd2
FBgn0037074	1097.95	-0.341489	0.292528	-1.16737	0.24306	0.999953	CG7324
FBgn0003042	365.585	0.268959	0.317636	0.846753	0.397133	0.999953	Pc
FBgn0027945	266.425	0.0147458	0.52715	0.0279726	0.977684	0.999953	ppl
FBgn0037063	342.915	0.164002	0.332784	0.492819	0.62214	0.999953	CG9391
FBgn0037106	55.0964	-0.174428	0.475168	-0.367088	0.713554	0.999953	CG11307
FBgn0037108	352.976	0.023443	0.31843	0.0736208	0.941312	0.999953	Alg11
FBgn0037110	68.0742	0.307003	0.471172	0.651573	0.514677	0.999953	ORMDL
FBgn0052446	272.644	0.182202	0.370507	0.491764	0.622886	0.999953	Atox1
FBgn0037117	291.552	0.221189	0.32885	0.672615	0.501192	0.999953	CG11248
FBgn0037121	43.0716	-0.129664	0.553763	-0.23415	0.814868	0.999953	Rpb8
FBgn0022936	33.284	0.200022	0.626395	0.319322	0.749482	0.999953	CycH
FBgn0037134	78.2052	0.716708	0.455228	1.57439	0.115396	0.999953	CG7407
FBgn0037135	1318.12	-0.100856	0.29746	-0.339058	0.734566	0.999953	CG7414
FBgn0037138	1990.82	0.146615	0.28914	0.507072	0.612104	0.999953	P5CDh1
FBgn0046301	115.47	0.433242	0.401196	1.07987	0.280198	0.999953	CG7148
FBgn0037130	367.919	0.194412	0.356329	0.545596	0.585343	0.999953	Syn1
FBgn0037126	108.586	-1.06039	0.470393	-2.25426	0.0241801	0.999953	CG14567
FBgn0037120	368.184	0.155189	0.330555	0.469481	0.638726	0.999953	CG11247
FBgn0037116	417.161	-0.156085	0.31167	-0.500803	0.616509	0.999953	Als2
FBgn0037109	353.732	-0.0437311	0.320844	-0.1363	0.891584	0.999953	MED1
FBgn0037107	627.523	0.285874	0.42109	0.678891	0.497207	0.999953	CG7166
FBgn0037105	202.819	-0.0835656	0.346697	-0.241034	0.809529	0.999953	S1P
FBgn0037140	57.368	-0.00954938	0.501538	-0.0190402	0.984809	0.999953	SLC22A
FBgn0037142	479.456	0.083495	0.345769	0.241476	0.809186	0.999953	CG14562
FBgn0037144	54.2046	-0.968691	0.498026	-1.94506	0.0517675	0.999953	CG7458
FBgn0037146	2303.5	-0.262441	0.343734	-0.7635	0.445165	0.999953	CG7470
FBgn0000045	388.409	0.359655	1.3512	0.266175	0.790104	0.999953	Act79B
FBgn0004514	149.314	0.0569073	0.421019	0.135166	0.892481	0.999953	Oct-TyrR
FBgn0000100	3446.03	-0.174537	0.330709	-0.527765	0.597662	0.999953	RpLP0
FBgn0037151	17.9076	-0.0053978	1.0823	-0.00498732	0.996021	0.999953	CG7130
FBgn0037150	105.002	-0.131417	0.397148	-0.3309	0.74072	0.999953	CG7133
FBgn0027532	508.508	-0.229821	0.313591	-0.732869	0.463638	0.999953	CG7139
FBgn0037141	44.029	-0.0883753	0.601755	-0.146863	0.883241	0.999953	DNApol-eta
FBgn0015075	75.0046	0.59482	0.434037	1.37044	0.17055	0.999953	Ddx1
FBgn0004179	1624.76	0.124087	0.284008	0.436913	0.662174	0.999953	Csp
FBgn0025702	458.082	0.138488	0.40848	0.339032	0.734585	0.999953	Srpk79D
FBgn0027086	414.13	-0.185504	0.354454	-0.523351	0.60073	0.999953	IleRS
FBgn0052450	24.0157	-0.674397	0.77389	-0.871437	0.383516	0.999953	CG32450
FBgn0037162	19.6193	-1.04127	0.819108	-1.27122	0.20365	0.999953	CG11449
FBgn0037164	94.0504	-0.101635	0.435133	-0.233573	0.815316	0.999953	CG11438
FBgn0037166	97.3372	-0.0254746	0.418449	-0.0608785	0.951456	0.999953	CG11426
FBgn0037167	36.2106	-0.569772	0.79107	-0.720254	0.471369	0.999953	CG11425
FBgn0037163	423.32	-0.406089	0.332196	-1.22244	0.221542	0.999953	laza
FBgn0004449	3581.74	-0.174752	0.306641	-0.569892	0.568751	0.999953	Ten-m
FBgn0011771	343.187	0.08031	0.35063	0.229045	0.818834	0.999953	Hem
FBgn0037156	50.7901	0.000206558	0.521526	0.000396064	0.999684	0.999953	CG11523
FBgn0028500	535.216	0.0793247	0.339543	0.233622	0.815279	0.999953	Rich
FBgn0052452	63.8457	0.195551	0.46674	0.418971	0.675237	0.999953	CG32452
FBgn0037185	41.5452	0.105386	0.531205	0.19839	0.84274	0.999953	CG11367
FBgn0037188	225.38	0.0165454	0.354955	0.0466125	0.962822	0.999953	CG7369
FBgn0052451	4031.06	0.0324388	0.298041	0.10884	0.913329	0.999953	SPoCk
FBgn0010830	178.821	0.34877	0.355314	0.981584	0.326305	0.999953	l(3)04053
FBgn0037186	142.682	-0.31663	0.380458	-0.832234	0.405277	0.999953	CG11241
FBgn0037184	91.4194	0.0446516	0.441985	0.101025	0.919531	0.999953	CG14450
FBgn0037182	313.662	-0.0741819	0.337644	-0.219704	0.826101	0.999953	ArfGAP3
FBgn0037171	311.407	-0.396158	0.378237	-1.04738	0.294924	0.999953	CG14459
FBgn0037203	75.8794	0.276882	0.442793	0.625308	0.531769	0.999953	slif
FBgn0037206	77.6745	-0.377972	0.443577	-0.852099	0.394159	0.999953	CG12768
FBgn0037207	148.07	0.0914394	0.370877	0.246549	0.805257	0.999953	Mes2
FBgn0044324	673.026	-0.142359	0.309022	-0.460677	0.64503	0.999953	Chro
FBgn0010348	1529	-0.111685	0.335641	-0.332751	0.739322	0.999953	Arf79F
FBgn0037199	150.151	0.057753	0.376829	0.153261	0.878193	0.999953	CG11137
FBgn0046878	38.4997	-2.12722	0.902967	-2.35581	0.0184824	0.999953	Obp83cd
FBgn0037408	66.5622	0.178553	0.471771	0.378474	0.705079	0.999953	NPFR
FBgn0037409	38.2355	-0.662382	0.565605	-1.1711	0.241557	0.999953	Osi24
FBgn0037416	15.3987	-0.679334	0.973806	-0.697607	0.485423	0.999953	Osi9
FBgn0046876	31.2196	-1.93566	0.94694	-2.04413	0.0409411	0.999953	Obp83ef
FBgn0026077	200.781	0.0754692	0.371487	0.203154	0.839015	0.999953	Gasp
FBgn0037396	39.831	-0.101629	0.748242	-0.135823	0.891961	0.999953	CG11459
FBgn0037374	201.072	0.0611373	0.35759	0.170971	0.864247	0.999953	jagn
FBgn0037375	230.628	0.54047	0.373323	1.44773	0.147693	0.999953	kat-60L1
FBgn0028690	468.779	0.0427237	0.369957	0.115483	0.908062	0.999953	Rpn5
FBgn0037377	40.3581	0.387116	0.564891	0.685294	0.493158	0.999953	CG1218
FBgn0037379	277.201	0.0940382	0.337255	0.278834	0.780372	0.999953	CG10979
FBgn0037384	110.986	0.0134635	0.394989	0.0340858	0.972809	0.999953	dgrn
FBgn0037386	68.6152	0.0733841	0.453115	0.161955	0.871342	0.999953	CG1208
FBgn0037387	761.649	0.0331731	0.332216	0.0998541	0.92046	0.999953	CG1213
FBgn0037389	15.6777	-0.858774	1.08189	-0.793775	0.427327	0.999953	CR10991
FBgn0028436	32.5717	-0.429485	0.582725	-0.737029	0.461105	0.999953	ECSIT
FBgn0003261	3742.75	-0.328722	0.296259	-1.10958	0.267181	0.999953	Rm62
FBgn0010403	47.9896	0.75243	3.46939	0.216877	0.828304	0.999953	Obp83b
FBgn0011281	61.861	0.723337	2.49337	0.290104	0.771737	0.999953	Obp83a
FBgn0037391	445.887	-0.0260289	0.33839	-0.0769199	0.938687	0.999953	CG2017
FBgn0029088	454.273	0.0667171	0.325334	0.205073	0.837515	0.999953	disp
FBgn0037383	40.1307	0.220432	0.565408	0.389864	0.696637	0.999953	CG2023
FBgn0037382	125.548	0.0596771	0.38824	0.153712	0.877837	0.999953	Hpr1
FBgn0037378	60.9724	0.436221	0.5426	0.803947	0.421428	0.999953	CG2046
FBgn0037376	95.4052	0.189879	0.410054	0.463058	0.643323	0.999953	Hat1
FBgn0037372	42.0643	0.0085494	0.551624	0.0154986	0.987634	0.999953	CG2091
FBgn0037329	203.965	0.183481	0.355737	0.515777	0.60601	0.999953	POLDIP2
FBgn0011715	112.3	-0.298724	0.388363	-0.769189	0.441781	0.999953	Snr1
FBgn0037332	370.972	-0.399879	0.329873	-1.21222	0.225427	0.999953	Hcs
FBgn0051550	530.373	-0.290987	0.354481	-0.82088	0.411715	0.999953	CG31550
FBgn0010051	1661.61	-0.116184	0.302779	-0.383724	0.701183	0.999953	Itp-r83A
FBgn0037338	56.4029	-0.20834	0.519915	-0.40072	0.688626	0.999953	Snm1
FBgn0037341	250.996	0.332376	0.372604	0.892035	0.372374	0.999953	CG12746
FBgn0041191	355.157	-0.277005	0.38748	-0.714887	0.474679	0.999953	Rheb
FBgn0037345	20.7594	0.0782605	0.721957	0.1084	0.913678	0.999953	rev7
FBgn0037347	201.303	0.0596633	0.434958	0.13717	0.890896	0.999953	CG1427
FBgn0037351	3247.26	-0.327536	0.373174	-0.877705	0.380104	0.999953	RpL13A
FBgn0051549	66.3795	0.464222	0.458528	1.01242	0.311338	0.999953	CG31549
FBgn0037354	89.9387	0.0189951	0.450999	0.0421178	0.966405	0.999953	CG12171
FBgn0037356	66.9964	0.20303	0.591875	0.343028	0.731577	0.999953	CG12170
FBgn0037359	24.5198	-0.0898756	0.645226	-0.139293	0.889218	0.999953	MED27
FBgn0046222	75.2777	-0.0441439	0.436152	-0.101212	0.919382	0.999953	Wdr33
FBgn0037363	1367.71	-0.513135	0.313842	-1.63501	0.102047	0.999953	Atg17
FBgn0037368	24.7384	0.27488	0.672637	0.40866	0.682789	0.999953	CG1239
FBgn0037370	49.2616	0.174522	0.494211	0.353132	0.723989	0.999953	CG1236
FBgn0027497	407.897	0.0977155	0.31792	0.307359	0.75857	0.999953	Madm
FBgn0037371	153.209	-0.252058	0.382029	-0.659788	0.50939	0.999953	Sym
FBgn0037369	41.5179	-0.53821	0.537507	-1.00131	0.316678	0.999953	CG2100
FBgn0037365	25.7612	-0.35943	0.701644	-0.512269	0.608463	0.999953	CG2104
FBgn0037364	31.0689	0.0627255	0.583355	0.107525	0.914372	0.999953	Rab23
FBgn0010772	863.235	-0.3363	0.366432	-0.917769	0.35874	0.999953	Xe7
FBgn0037360	379.571	0.103007	0.314457	0.32757	0.743237	0.999953	CG2182
FBgn0037358	386.129	0.0517652	0.326537	0.158528	0.874041	0.999953	elm
FBgn0027951	664.513	-0.212156	0.333719	-0.635732	0.524951	0.999953	MTA1-like
FBgn0051548	109.127	0.250723	0.440071	0.569733	0.568859	0.999953	CG31548
FBgn0044823	66.8888	-0.0671108	0.46703	-0.143697	0.88574	0.999953	Spec2
FBgn0037350	46.3001	0.385891	0.543077	0.710565	0.477354	0.999953	CG2911
FBgn0017550	290.986	-0.117275	0.340348	-0.344574	0.730414	0.999953	Rga
FBgn0014366	97.3389	0.172977	0.408017	0.423946	0.671605	0.999953	noi
FBgn0037344	1466.5	-0.16587	0.321237	-0.516347	0.605612	0.999953	CG2926
FBgn0037342	82.425	0.13668	0.466554	0.292956	0.769556	0.999953	CG2931
FBgn0037340	34.4031	-0.146084	0.583292	-0.250448	0.802241	0.999953	CG14671
FBgn0037339	294.203	-0.333729	0.381071	-0.875764	0.381158	0.999953	Pi4KIIalpha
FBgn0037336	1301.76	-0.130065	0.340266	-0.382246	0.702279	0.999953	CG2519
FBgn0010399	312.848	0.0169269	0.345728	0.0489601	0.960951	0.999953	Nmdar1
FBgn0051547	415.321	-0.0966934	0.470452	-0.205533	0.837156	0.999953	NKCC
FBgn0015402	466.672	-0.0183572	0.325021	-0.05648	0.954959	0.999953	ksr
FBgn0037330	56.2095	0.08795	0.505819	0.173876	0.861963	0.999953	mRpL44
FBgn0037328	683.62	-0.0551235	0.333661	-0.165208	0.86878	0.999953	RpL35A
FBgn0037327	526.708	0.00225096	0.308908	0.00728684	0.994186	0.999953	PEK
FBgn0037295	82.3972	0.254194	0.472287	0.538219	0.590426	0.999953	dpr16
FBgn0037297	133.98	0.379126	0.390255	0.971483	0.331308	0.999953	CG1116
FBgn0037299	119.485	0.0297977	0.402231	0.074081	0.940946	0.999953	Vps37B
FBgn0037301	148.56	0.0678011	0.401603	0.168826	0.865933	0.999953	Mms19
FBgn0037310	31.6215	-0.351004	0.679172	-0.516811	0.605288	0.999953	Tim17b1
FBgn0003275	92.8341	-0.128948	0.510592	-0.252546	0.800619	0.999953	RpII18
FBgn0037324	83.9588	0.605214	0.509455	1.18796	0.234848	0.999953	Orco
FBgn0001311	17.3811	0.236212	0.816518	0.289292	0.772358	0.999953	kkv
FBgn0037315	526.269	0.309423	0.305748	1.01202	0.311529	0.999953	Cerk
FBgn0037312	100.635	0.421329	0.454285	0.927455	0.35369	0.999953	CG11999
FBgn0051538	156.233	-0.358364	0.439395	-0.815585	0.414737	0.999953	CG31538
FBgn0037307	21.4372	-0.929758	0.683565	-1.36016	0.173779	0.999953	Tim17a2
FBgn0037305	46.161	-0.114586	0.5273	-0.217308	0.827968	0.999953	CG12173
FBgn0260462	1335.65	-0.0286659	0.320515	-0.0894371	0.928735	0.999953	CG12163
FBgn0040208	291.9	-0.0109269	0.331019	-0.0330098	0.973667	0.999953	Kat60
FBgn0004913	187.362	0.0898284	0.346681	0.25911	0.79555	0.999953	Gnf1
FBgn0037290	287.684	-0.261872	0.338129	-0.774472	0.438651	0.999953	CG1124
FBgn0037293	129.092	0.201398	0.375165	0.536826	0.591388	0.999953	CG12007
FBgn0010313	1835.82	-0.217776	0.40111	-0.542933	0.587176	0.999953	corto
FBgn0037292	35.2087	0.513635	0.719775	0.713604	0.475472	0.999953	plh
FBgn0037288	709.351	0.0020548	0.348346	0.00589875	0.995294	0.999953	CG14661
FBgn0004436	1009.44	-0.200901	0.302749	-0.663588	0.506954	0.999953	Ubc6
FBgn0004183	3803.08	-0.945596	0.548069	-1.72532	0.0844696	0.999953	snRNA:U1:82Eb
FBgn0037262	119.398	0.122767	0.384819	0.319025	0.749708	0.999953	MED31
FBgn0037265	139.374	-0.212405	0.380027	-0.558921	0.576216	0.999953	spartin
FBgn0010750	178.96	0.0851537	0.351917	0.241971	0.808803	0.999953	atms
FBgn0037279	154.64	-0.0958721	0.393602	-0.243576	0.807559	0.999953	CG1129
FBgn0037282	232.342	-0.000505347	0.3344	-0.00151121	0.998794	0.999953	CG14657
FBgn0026417	40.8709	0.0916013	0.565475	0.16199	0.871314	0.999953	Hus1-like
FBgn0037275	35.1221	-0.257156	0.604513	-0.425394	0.67055	0.999953	CG14655
FBgn0027570	244.788	0.250113	0.362981	0.689052	0.49079	0.999953	Nep2
FBgn0037270	906.114	0.10794	0.315925	0.341664	0.732604	0.999953	eIF3f1
FBgn0040466	64.7572	0.399689	0.456278	0.875977	0.381043	0.999953	Dlip2
FBgn0037261	761.31	0.098397	0.321821	0.305751	0.759794	0.999953	CG9775
FBgn0037232	127.391	-0.0729866	0.401921	-0.181594	0.855901	0.999953	Suv3
FBgn0037235	60.5225	0.089827	0.470209	0.191036	0.848497	0.999953	CG1103
FBgn0037238	1788.68	0.0862216	0.311768	0.276557	0.782121	0.999953	CG1090
FBgn0037239	469.985	-0.273789	0.400552	-0.683529	0.494273	0.999953	Sfxn1-3
FBgn0037240	1005.37	-0.00104745	0.313619	-0.00333989	0.997335	0.999953	Cont
FBgn0003882	221.322	-0.0265284	0.339326	-0.0781799	0.937685	0.999953	tub
FBgn0037241	99.4622	-0.033501	0.414336	-0.0808547	0.935558	0.999953	CG14646
FBgn0037244	89.0981	0.229922	0.466128	0.493259	0.621829	0.999953	CG14647
FBgn0051528	21.3475	-0.45913	0.752354	-0.610258	0.541691	0.999953	CG31528
FBgn0037252	541.003	-0.0352765	0.306563	-0.115071	0.908389	0.999953	CG14650
FBgn0037255	134.844	-0.0728607	0.380488	-0.191493	0.848139	0.999953	Fip1
FBgn0051523	1264.4	-0.3597	0.336533	-1.06884	0.285142	0.999953	CG31523
FBgn0051522	1624.82	0.441858	0.421621	1.048	0.29464	0.999953	CG31522
FBgn0037249	1304.52	-0.244832	0.315117	-0.776954	0.437186	0.999953	eIF3a
FBgn0037248	224.101	-0.987697	0.406032	-2.43256	0.0149925	0.999953	srl
FBgn0052944	209.771	-0.156722	0.378953	-0.413565	0.679193	0.999953	CG32944
FBgn0037242	42.0427	0.579348	0.544167	1.06465	0.287034	0.999953	CG9855
FBgn0037231	42.1288	0.126632	0.562195	0.225245	0.821788	0.999953	Vps24
FBgn0037230	891.396	0.0678514	0.299425	0.226606	0.82073	0.999953	CG9780
FBgn0037213	825.885	-0.00676629	0.296243	-0.0228403	0.981778	0.999953	CG12581
FBgn0037215	471.87	-0.0301798	0.360421	-0.083735	0.933267	0.999953	beta-Man
FBgn0037218	633.474	0.0130419	0.361165	0.0361105	0.971194	0.999953	aux
FBgn0015331	107.321	-0.270642	0.515764	-0.52474	0.599764	0.999953	abs
FBgn0010225	3332.2	-0.224262	0.434493	-0.516148	0.605751	0.999953	Gel
FBgn0037228	125.581	0.0728658	0.606853	0.120072	0.904426	0.999953	CG1092
FBgn0037229	88.3943	0.197048	0.475455	0.414441	0.678551	0.999953	CG9766
FBgn0037225	80.098	0.0964143	0.442276	0.217996	0.827432	0.999953	TwdlG
FBgn0037220	182.264	-0.0811528	0.349145	-0.232433	0.816202	0.999953	CG14641
FBgn0037217	27.6555	0.643118	0.81913	0.785123	0.432381	0.999953	CG14636
FBgn0000500	295.074	0.304607	0.385996	0.789145	0.430027	0.999953	Dsk
FBgn0031670	247.745	-0.0503092	0.367594	-0.136861	0.891141	0.999953	SelT
FBgn0000299	1304.64	-0.525905	0.423038	-1.24316	0.213808	0.999953	Col4a1
FBgn0031676	72.2078	-0.0399058	0.48478	-0.0823175	0.934394	0.999953	senju
FBgn0031682	50.2165	-0.398927	0.555303	-0.718396	0.472513	0.999953	CG5828
FBgn0031683	536.583	0.371966	0.320506	1.16056	0.245822	0.999953	CG4230
FBgn0031684	197.806	0.442787	0.417578	1.06037	0.288976	0.999953	ND-13A
FBgn0031681	588.97	-0.00150007	0.307914	-0.00487172	0.996113	0.999953	Pgant5
FBgn0028694	206.158	0.100327	0.439177	0.228443	0.819302	0.999953	Rpn11
FBgn0031678	23.6946	0.101423	0.710591	0.142731	0.886503	0.999953	CG31918
FBgn0022023	830.659	-0.246774	0.376085	-0.656164	0.511718	0.999953	eIF3h
FBgn0031675	147.013	0.344494	0.388645	0.886397	0.375404	0.999953	CG9121
FBgn0031673	299.78	0.0803401	0.338485	0.237352	0.812384	0.999953	CG31650
FBgn0016075	1194.13	-0.29324	0.403218	-0.72725	0.467073	0.999953	vkg
FBgn0053113	3962.63	-0.0730167	0.300255	-0.243182	0.807864	0.999953	Rtnl1
FBgn0046776	21.0612	0.120361	0.762764	0.157796	0.874618	0.999953	CR14033
FBgn0031693	314.029	-0.329311	0.416123	-0.791378	0.428724	0.999953	Cyp4ac1
FBgn0031694	236.971	-0.619634	0.38079	-1.62723	0.103687	0.999953	Cyp4ac2
FBgn0031695	122.573	-0.204424	0.391551	-0.522089	0.601609	0.999953	Cyp4ac3
FBgn0031696	292.373	-0.102544	0.323772	-0.316717	0.751459	0.999953	Bub1
FBgn0016076	1176.7	-0.172226	1.13553	-0.151671	0.879447	0.999953	vri
FBgn0015031	364.595	0.426129	0.361751	1.17796	0.238811	0.999953	cype
FBgn0031701	77.1047	2.82008	1.65104	1.70806	0.0876247	0.999953	TotM
FBgn0016920	56.7359	0.588489	0.518757	1.13442	0.256618	0.999953	nompC
FBgn0016660	25.4478	-0.190069	0.67404	-0.281984	0.777956	0.999953	H15
FBgn0031703	238.286	-0.149043	0.407364	-0.365873	0.71446	0.999953	CG12512
FBgn0031702	272.117	-0.0633772	0.344135	-0.184163	0.853885	0.999953	fusl
FBgn0031700	45.356	-0.507052	0.651803	-0.777922	0.436615	0.999953	CG14022
FBgn0031698	1574.12	-0.123083	0.405605	-0.303455	0.761543	0.999953	Ncoa6
FBgn0031697	214.705	-0.00935937	0.372771	-0.0251075	0.979969	0.999953	CG14024
FBgn0000228	934.384	-0.0443985	0.2992	-0.148391	0.882035	0.999953	Bsg25D
FBgn0003716	541.954	-0.364048	0.417577	-0.871809	0.383313	0.999953	tkv
FBgn0000318	125.222	0.0942294	0.394512	0.23885	0.811222	0.999953	cl
FBgn0031711	71.971	0.053683	0.530573	0.101179	0.919408	0.999953	CG6907
FBgn0051989	87.5212	0.419137	0.439999	0.952587	0.340799	0.999953	Cap-D3
FBgn0051648	33.2877	0.711635	0.589232	1.20773	0.22715	0.999953	CG31648
FBgn0051915	104.692	-0.414743	0.425165	-0.975488	0.329318	0.999953	CG31915
FBgn0002525	338.978	0.0555079	0.326906	0.169798	0.865169	0.999953	Lam
FBgn0031717	95.4435	0.127691	0.439503	0.290535	0.771407	0.999953	Oscillin
FBgn0004620	81.8545	-0.143162	0.460455	-0.310915	0.755866	0.999953	GluRIIA
FBgn0051646	129.88	-0.134319	0.474529	-0.283059	0.777132	0.999953	DIP-theta
FBgn0031725	133.983	0.322267	0.398953	0.807781	0.419217	0.999953	DIP-eta
FBgn0014189	268.872	-0.00866384	0.336696	-0.025732	0.979471	0.999953	Hel25E
FBgn0031716	147.184	0.446901	0.445206	1.00381	0.315471	0.999953	CG14015
FBgn0031713	136.868	0.209425	0.386236	0.54222	0.587667	0.999953	CG7277
FBgn0031710	169.505	-0.0851998	0.39439	-0.216029	0.828965	0.999953	Vps52
FBgn0031708	164.154	0.279206	0.375808	0.74295	0.457512	0.999953	CG7382
FBgn0024191	56.8138	0.146169	0.471555	0.309972	0.756582	0.999953	sip1
FBgn0031736	405.185	-0.0607617	0.326545	-0.186075	0.852386	0.999953	CG11030
FBgn0031735	35.0752	0.501611	0.702448	0.714091	0.475171	0.999953	CG11029
FBgn0031740	101.481	0.135661	0.401777	0.337653	0.735625	0.999953	CG7239
FBgn0031741	58.0871	0.0405543	0.576746	0.0703157	0.943942	0.999953	CG11034
FBgn0043362	2163.13	0.0110305	0.299694	0.0368059	0.97064	0.999953	bchs
FBgn0001128	2627.62	-0.184881	0.304139	-0.607882	0.543266	0.999953	Gpdh1
FBgn0031752	702.006	-0.198694	0.296713	-0.669651	0.50308	0.999953	CG9044
FBgn0031753	67.9232	0.381842	0.447415	0.853442	0.393414	0.999953	CG13999
FBgn0031749	20.222	-0.0818354	0.731082	-0.111937	0.910873	0.999953	CG14000
FBgn0031745	37.9732	-0.667598	0.560633	-1.19079	0.233735	0.999953	rau
FBgn0031739	99.3762	0.365406	0.400029	0.913449	0.361006	0.999953	CG14005
FBgn0031738	423.95	0.0434465	0.310716	0.139827	0.888797	0.999953	CG9171
FBgn0031737	119.269	-0.270734	0.383884	-0.705248	0.480656	0.999953	obst-E
FBgn0031734	1538.79	0.65296	0.30722	2.12538	0.0335548	0.999953	CG11147
FBgn0031733	23.4718	-0.354198	0.786143	-0.450552	0.652313	0.999953	CG14006
FBgn0001942	8171.13	-0.0386578	0.322308	-0.11994	0.90453	0.999953	eIF4A
FBgn0001941	301.256	0.0480948	0.327639	0.146792	0.883296	0.999953	ifc
FBgn0031760	108.869	-0.0682899	0.409101	-0.166927	0.867428	0.999953	Tsp26A
FBgn0051643	52.026	-0.00692767	0.488778	-0.0141734	0.988692	0.999953	CG31643
FBgn0031768	87.7584	-0.0573148	0.440216	-0.130197	0.89641	0.999953	CG12393
FBgn0031769	115.523	-0.0324882	0.388243	-0.0836801	0.933311	0.999953	CG9135
FBgn0031770	270.058	-0.00614328	0.479756	-0.012805	0.989783	0.999953	CG13995
FBgn0031772	50.1857	0.306719	0.587024	0.522498	0.601323	0.999953	CG13994
FBgn0031774	42.6028	0.345113	0.537875	0.641624	0.521117	0.999953	CG9147
FBgn0031776	71.3127	0.464859	0.450251	1.03245	0.301864	0.999953	Pfdn1
FBgn0051642	53.4271	0.0457439	0.56112	0.0815224	0.935027	0.999953	CG31642
FBgn0031782	31.4027	-0.0882605	0.587642	-0.150194	0.880611	0.999953	WDR79
FBgn0031779	111.313	0.0363937	0.415585	0.0875723	0.930217	0.999953	CG9175
FBgn0031777	29.4164	-0.327699	0.600576	-0.545641	0.585313	0.999953	CG9154
FBgn0031775	42.1167	0.315073	0.743464	0.423791	0.671718	0.999953	CG9150
FBgn0031773	71.2899	-0.0948098	0.437429	-0.216743	0.828408	0.999953	Fbw5
FBgn0031771	1645.79	-0.00782025	0.326253	-0.0239699	0.980877	0.999953	ND-51
FBgn0000052	821.498	0.32004	0.49985	0.640272	0.521996	0.999953	Pfas
FBgn0025742	138.773	0.115	0.407664	0.282094	0.777871	0.999953	mtm
FBgn0031764	36.6147	0.205652	0.572142	0.359443	0.719264	0.999953	CG9107
FBgn0001089	24.1013	0.489196	0.68357	0.715649	0.474208	0.999953	Gal
FBgn0031759	1313.44	-0.115945	0.30031	-0.386086	0.699433	0.999953	lid
FBgn0000308	2293.91	-0.0689048	0.389029	-0.17712	0.859414	0.999953	chic
FBgn0031791	32.6766	-0.178699	0.739614	-0.241611	0.809082	0.999953	AANATL2
FBgn0015623	1147.05	0.156084	0.443149	0.352215	0.724677	0.999953	Cpr
FBgn0031808	166.341	0.322978	0.365898	0.882699	0.377399	0.999953	CG9507
FBgn0031811	78.319	0.110459	0.459172	0.24056	0.809896	0.999953	CG13982
FBgn0031815	525.096	0.00866803	0.325212	0.0266535	0.978736	0.999953	frj
FBgn0031820	887.488	-0.172202	0.325135	-0.529633	0.596366	0.999953	Daxx
FBgn0027496	89.263	0.0569642	0.456425	0.124805	0.900678	0.999953	epsilonCOP
FBgn0051638	402.92	0.263736	0.321477	0.820388	0.411995	0.999953	CG31638
FBgn0031824	86.7854	0.471141	0.537664	0.876273	0.380882	0.999953	CG9547
FBgn0031821	81.8689	0.0314947	0.465034	0.0677256	0.946004	0.999953	KFase
FBgn0031818	207.937	0.209042	0.341772	0.611642	0.540774	0.999953	CG9536
FBgn0031817	74.9097	0.321561	0.508387	0.632512	0.527052	0.999953	HemK1
FBgn0031816	198.358	0.472167	0.374478	1.26087	0.207357	0.999953	Rchy1
FBgn0031814	1022.57	-0.163381	0.316425	-0.516334	0.605621	0.999953	retm
FBgn0011722	1331.91	-0.385457	0.341203	-1.1297	0.258603	0.999953	Tig
FBgn0031801	135.428	0.612881	0.471986	1.29852	0.19411	0.999953	CG9498
FBgn0031799	199.037	-0.0231919	0.378669	-0.061246	0.951163	0.999953	Pez
FBgn0031826	21.2778	-1.10366	0.853378	-1.29328	0.195914	0.999953	CG9550
FBgn0051637	616.163	0.239051	0.301916	0.791779	0.428489	0.999953	CG31637
FBgn0031830	573.795	0.237761	0.385586	0.616623	0.537483	0.999953	COX5B
FBgn0031836	1326.36	-0.105972	0.317951	-0.333296	0.738911	0.999953	CG11050
FBgn0028467	288.991	0.275399	0.330454	0.833395	0.404622	0.999953	CG11070
FBgn0031851	72.9146	-0.649407	0.482701	-1.34536	0.178509	0.999953	Aatf
FBgn0046704	914.311	-0.0301691	0.294387	-0.102481	0.918375	0.999953	Liprin-alpha
FBgn0031855	240.523	0.449948	0.342249	1.31468	0.188618	0.999953	CG11221
FBgn0025777	882.937	0.149814	0.313141	0.478423	0.63235	0.999953	homer
FBgn0031850	595.478	-0.0468419	0.31536	-0.148535	0.881921	0.999953	Tsp
FBgn0028703	1349.9	0.0723475	0.296657	0.243876	0.807327	0.999953	Nhe3
FBgn0028990	365.279	0.664719	0.318919	2.08428	0.0371343	0.999953	Spn27A
FBgn0051636	20.5504	0.779993	0.724899	1.076	0.281926	0.999953	CG31636
FBgn0051633	58.1554	0.224366	0.516615	0.4343	0.664071	0.999953	CG31633
FBgn0051635	1933.67	-0.12994	0.366139	-0.354892	0.722671	0.999953	CG31635
FBgn0031834	61.4047	0.210831	0.524546	0.40193	0.687735	0.999953	CG13766
FBgn0031832	31.3651	-0.408824	0.582938	-0.701316	0.483106	0.999953	CG9596
FBgn0031858	573.333	-0.0275373	0.337526	-0.0815856	0.934976	0.999953	CG17378
FBgn0031860	94.5682	0.0792722	0.625297	0.126775	0.899118	0.999953	CG11236
FBgn0051632	39.0135	-0.121092	0.593519	-0.204023	0.838336	0.999953	sens-2
FBgn0017551	82.1545	0.377703	0.438357	0.861635	0.388889	0.999953	Rca1
FBgn0031866	853.911	0.044801	0.358437	0.12499	0.900531	0.999953	Nlg2
FBgn0031868	157.689	-0.127399	0.375844	-0.338969	0.734633	0.999953	Rat1
FBgn0004838	5742.03	-0.303331	0.34745	-0.873021	0.382652	0.999953	Hrb27C
FBgn0020616	336.066	0.309536	0.321523	0.962718	0.335689	0.999953	SA
FBgn0031877	26.3212	-0.535775	0.643857	-0.832134	0.405333	0.999953	CG10399
FBgn0021944	33.6139	-0.0903395	0.598265	-0.151002	0.879974	0.999953	Coprox
FBgn0031879	471.305	0.149713	0.377806	0.396269	0.691907	0.999953	uif
FBgn0016978	323.664	-0.136702	0.332654	-0.410942	0.681115	0.999953	snRNP-U1-70K
FBgn0031876	36.7762	-0.333846	0.562909	-0.593072	0.553133	0.999953	Atac1
FBgn0031873	40.7829	-0.0697405	0.527126	-0.132303	0.894744	0.999953	Gas41
FBgn0031872	37.0135	-0.210995	0.557884	-0.378205	0.705278	0.999953	ihog
FBgn0031871	128.808	0.100448	0.397109	0.252948	0.800308	0.999953	Fgop2
FBgn0031869	234.304	-0.56135	0.416847	-1.34666	0.17809	0.999953	CG18304
FBgn0028554	191.773	-0.0493535	0.368411	-0.133963	0.893432	0.999953	x16
FBgn0011737	307.03	0.0656006	0.341173	0.19228	0.847523	0.999953	Wee1
FBgn0042092	26.8177	-0.374915	0.630295	-0.594824	0.551961	0.999953	CG13773
FBgn0031865	49.1475	-0.038832	0.500605	-0.0775701	0.93817	0.999953	Nha1
FBgn0015776	1488.3	-0.00419728	0.30877	-0.0135936	0.989154	0.999953	nrv1
FBgn0031857	734.955	-0.476678	0.406522	-1.17257	0.240966	0.999953	LUBEL
FBgn0031881	40.8058	0.505243	0.578659	0.873127	0.382594	0.999953	MME1
FBgn0031885	1948.03	0.0913384	0.285635	0.319773	0.749141	0.999953	Mnn1
FBgn0031893	395.791	0.0624759	0.344768	0.181211	0.856202	0.999953	MICU1
FBgn0051909	35.1624	-1.18939	0.592738	-2.0066	0.044792	0.999953	CG31909
FBgn0031897	2093.95	-0.0336233	0.301986	-0.111341	0.911346	0.999953	CG13784
FBgn0031896	422.615	0.259314	0.334343	0.775593	0.437989	0.999953	CG4502
FBgn0031895	130.758	-0.124625	0.384051	-0.324502	0.745558	0.999953	CG4497
FBgn0031894	23.0912	0.64689	0.722716	0.895082	0.370743	0.999953	CG4496
FBgn0031888	22.5581	0.567072	0.668292	0.848539	0.396138	0.999953	Pvf2
FBgn0051907	19.8123	-0.471269	0.968227	-0.486733	0.626447	0.999953	CG31907
FBgn0031882	136.557	0.320437	0.382422	0.837915	0.402078	0.999953	Rab30
FBgn0051908	267.045	0.187432	0.370932	0.505301	0.613348	0.999953	CG31908
FBgn0031902	121.393	0.405794	0.425932	0.952721	0.340732	0.999953	Wnt6
FBgn0002938	19276.9	-0.131129	0.367201	-0.357105	0.721013	0.999953	ninaC
FBgn0031907	184.111	-0.387078	0.506529	-0.764178	0.444761	0.999953	CG5171
FBgn0031908	316.794	0.131683	0.375339	0.350839	0.725709	0.999953	CG5177
FBgn0028387	181.341	0.00151755	0.348883	0.00434974	0.996529	0.999953	chm
FBgn0031914	915.822	0.73223	0.467643	1.56579	0.117398	0.999953	CG5973
FBgn0031920	20.2918	-0.723799	0.727218	-0.995298	0.319591	0.999953	CG6441
FBgn0011283	135.35	0.299604	0.437647	0.684578	0.49361	0.999953	Obp28a
FBgn0025697	481.151	-0.250706	0.318888	-0.78619	0.431756	0.999953	santa-maria
FBgn0031913	286.549	-0.568014	1.17329	-0.484122	0.628299	0.999953	CG5958
FBgn0031909	64.5929	0.147764	0.470609	0.313985	0.753532	0.999953	CG5181
FBgn0031906	26.7338	0.197006	0.64817	0.303943	0.761172	0.999953	CG5160
FBgn0031904	210.156	0.317491	0.370647	0.856587	0.391673	0.999953	CG5149
FBgn0031926	30.593	-0.496844	0.597337	-0.831765	0.405541	0.999953	CG6739
FBgn0040299	132.682	-0.246679	0.515991	-0.478068	0.632602	0.999953	Myo28B1
FBgn0041181	265.494	0.225025	0.370024	0.608137	0.543097	0.999953	Tep3
FBgn0031947	207.619	0.138234	0.383348	0.360597	0.718401	0.999953	CG7154
FBgn0031951	102.865	0.240458	0.402808	0.596955	0.550537	0.999953	r2d2
FBgn0031952	856.944	-0.129018	0.324101	-0.39808	0.690571	0.999953	cdc14
FBgn0031950	339.123	0.0404133	0.331472	0.121921	0.902962	0.999953	Herp
FBgn0031948	445.441	-0.115628	0.328673	-0.351803	0.724986	0.999953	CG7149
FBgn0031942	213.527	-0.376029	0.410792	-0.915375	0.359995	0.999953	CG7203
FBgn0031939	53.8068	0.0834027	0.554226	0.150485	0.880382	0.999953	CG13796
FBgn0031937	182.252	-0.258713	0.423494	-0.610901	0.541265	0.999953	CG13795
FBgn0031936	292.563	-0.17526	0.364206	-0.481211	0.630366	0.999953	CG13794
FBgn0031935	38.8509	-0.136948	0.535401	-0.255785	0.798117	0.999953	CG13793
FBgn0053296	93.1444	0.496128	0.634046	0.782479	0.433933	0.999953	CG33296
FBgn0041182	1538.72	0.145454	0.284485	0.511289	0.609149	0.999953	Tep2
FBgn0027515	497.266	0.025756	0.318847	0.0807785	0.935618	0.999953	CG7115
FBgn0004177	1541.01	-0.0869168	0.309427	-0.280896	0.77879	0.999953	mts
FBgn0031968	129.491	0.0706568	0.395725	0.17855	0.858291	0.999953	CG7231
FBgn0031975	325.856	0.127661	0.364272	0.350455	0.725997	0.999953	Tg
FBgn0031977	85.2851	-0.0388867	0.478171	-0.081324	0.935184	0.999953	baf
FBgn0044323	1194.63	-0.111021	0.301862	-0.367788	0.713032	0.999953	Cka
FBgn0031981	881.1	0.0202801	0.332892	0.0609209	0.951422	0.999953	CG7466
FBgn0013531	26.2509	0.536117	0.658902	0.813652	0.415844	0.999953	MED20
FBgn0011230	6240.26	-0.12706	0.292317	-0.434663	0.663807	0.999953	poe
FBgn0031980	1522.65	-0.442919	0.383328	-1.15546	0.247903	0.999953	RpL36A
FBgn0031974	45.5774	-0.212911	0.565661	-0.376394	0.706624	0.999953	CG12560
FBgn0031973	187.669	-0.0796254	0.378894	-0.210152	0.833549	0.999953	Spn28Dc
FBgn0031972	83.477	0.0959724	0.422889	0.226945	0.820467	0.999953	Wwox
FBgn0031969	620.672	-0.288083	0.342833	-0.840301	0.400739	0.999953	pes
FBgn0031959	38.4417	0.531778	0.655378	0.811407	0.417132	0.999953	spz3
FBgn0045038	308.217	-0.197341	0.370146	-0.533145	0.593933	0.999953	Proc
FBgn0031955	225.956	-0.276138	0.388827	-0.710183	0.477591	0.999953	CG14535
FBgn0020618	4027.91	-0.393512	0.346682	-1.13508	0.256342	0.999953	Rack1
FBgn0031988	368.954	-0.0113344	0.333353	-0.0340012	0.972876	0.999953	CG8668
FBgn0031996	46.3401	-0.115182	0.56748	-0.202971	0.839157	0.999953	CG8460
FBgn0031997	53.8415	0.286181	0.529657	0.540314	0.588981	0.999953	PGAP5
FBgn0031999	81.6548	-0.504776	0.468652	-1.07708	0.281444	0.999953	CG8419
FBgn0015299	45.2531	0.418033	0.572403	0.730312	0.465199	0.999953	Ssb-c31a
FBgn0032002	30.0683	-0.246221	0.601265	-0.409505	0.682169	0.999953	CG8353
FBgn0032008	457.64	-0.356264	0.332707	-1.07081	0.284257	0.999953	CG14277
FBgn0032013	216.193	0.227538	0.379741	0.599194	0.549044	0.999953	Scgalpha
FBgn0032014	42.1354	0.158968	0.534338	0.297505	0.766081	0.999953	CG7840
FBgn0032016	36.5689	-0.0330047	0.592465	-0.0557074	0.955575	0.999953	Mettl14
FBgn0032018	360.842	-0.0693915	0.316933	-0.218947	0.826691	0.999953	CG7806
FBgn0032020	55.9119	0.248282	0.534802	0.46425	0.642469	0.999953	strat
FBgn0032022	102.268	0.133947	0.486396	0.275386	0.78302	0.999953	CG14275
FBgn0032025	342.384	0.458564	0.324799	1.41184	0.157997	0.999953	CG7778
FBgn0032026	432.411	0.248697	0.341675	0.727877	0.466689	0.999953	CG7627
FBgn0032021	1027.52	0.351717	0.293949	1.19652	0.231492	0.999953	CG7781
FBgn0032017	38.0944	0.275749	0.578484	0.476675	0.633594	0.999953	CG7810
FBgn0032015	159.784	0.104868	0.39635	0.264585	0.791329	0.999953	Ostgamma
FBgn0003502	417.491	-0.204857	0.329656	-0.621427	0.534319	0.999953	Btk29A
FBgn0032010	1238.16	-0.049751	0.361625	-0.137576	0.890575	0.999953	CG8086
FBgn0032006	882.299	-0.330088	0.29291	-1.12693	0.259773	0.999953	Pvr
FBgn0032005	375.263	-0.135399	0.341561	-0.396412	0.691801	0.999953	Snx6
FBgn0032000	86.1326	-0.15014	0.433195	-0.346587	0.728901	0.999953	CG8372
FBgn0003607	292.673	0.062817	0.352137	0.178388	0.858418	0.999953	Su(var)205
FBgn0031998	160.359	-0.319077	0.38081	-0.83789	0.402093	0.999953	SLC5A11
FBgn0031992	170.38	0.0485762	0.447761	0.108487	0.913609	0.999953	CG8498
FBgn0031990	1773.07	-0.100705	0.362208	-0.27803	0.780989	0.999953	PAPLA1
FBgn0031987	151.062	0.0385984	0.417129	0.0925336	0.926274	0.999953	CG12375
FBgn0031985	853.42	0.0436947	0.294469	0.148385	0.882039	0.999953	mon2
FBgn0032029	189.047	0.318339	0.348045	0.914648	0.360377	0.999953	CG17292
FBgn0032030	74.5687	0.234918	0.438419	0.53583	0.592076	0.999953	Wdr82
FBgn0032032	74.9602	0.159529	0.503813	0.316643	0.751515	0.999953	CG17294
FBgn0032034	22.4735	0.459603	0.673622	0.682286	0.495058	0.999953	Rcd4
FBgn0032036	345.904	0.18331	0.320593	0.571784	0.567468	0.999953	CG13384
FBgn0020497	827.215	-0.11904	0.293985	-0.40492	0.685536	0.999953	emb
FBgn0027932	919.349	-0.748048	0.413794	-1.80778	0.0706408	0.999953	Akap200
FBgn0051897	47.4234	0.600989	0.526226	1.14207	0.253423	0.999953	CG31897
FBgn0032047	16.2518	0.943915	0.807269	1.16927	0.242295	0.999953	CG13088
FBgn0032052	58.1353	0.122241	0.509271	0.240032	0.810305	0.999953	PIG-U
FBgn0032054	49.5729	0.382762	0.503593	0.760062	0.447217	0.999953	Uba4
FBgn0016122	734.527	-0.871711	0.354504	-2.45896	0.013934	0.999953	Acer
FBgn0028394	74.9293	-0.101786	0.463197	-0.219747	0.826068	0.999953	CG17834
FBgn0011259	1943.04	-0.280621	0.396974	-0.7069	0.479629	0.999953	Sema1a
FBgn0032053	46.3156	0.43057	0.536928	0.801914	0.422602	0.999953	mRpL51
FBgn0032051	86.243	-0.427214	0.451558	-0.946089	0.344103	0.999953	CG13097
FBgn0032050	84.6537	-0.502489	0.544212	-0.923334	0.355833	0.999953	CG13096
FBgn0032048	354.435	0.290547	0.368613	0.788216	0.43057	0.999953	Dh31
FBgn0032049	32.4119	-3.54908	2.16468	-1.63954	0.101102	0.999953	Bace
FBgn0026718	87.5327	0.323015	0.415838	0.776781	0.437288	0.999953	fu12
FBgn0027490	63.4785	-0.258396	0.462084	-0.559198	0.576027	0.999953	D12
FBgn0001137	149.816	-0.0602904	0.365462	-0.16497	0.868967	0.999953	grk
FBgn0032042	197.504	0.0908443	0.356403	0.254893	0.798806	0.999953	CG13398
FBgn0014417	111.232	-0.338859	0.427676	-0.792325	0.428171	0.999953	CG13397
FBgn0001084	27.3848	0.187765	0.83874	0.223866	0.822862	0.999953	fy
FBgn0032033	32.1559	0.397758	0.579419	0.686478	0.492412	0.999953	CG13392
FBgn0032031	34.128	-0.220895	0.583921	-0.378296	0.705211	0.999953	CG13390
FBgn0001114	2184.75	-0.518692	0.501987	-1.03328	0.301474	0.999953	Glt
FBgn0032061	20.6246	-0.537308	0.711326	-0.755361	0.450032	0.999953	CG9314
FBgn0029123	937.036	0.138514	0.359201	0.385617	0.69978	0.999953	SoxN
FBgn0003209	1165.08	-0.0639969	0.307176	-0.208339	0.834964	0.999953	raw
FBgn0004914	889.592	-0.352314	0.354869	-0.992799	0.320808	0.999953	Hnf4
FBgn0032059	110.194	0.337227	0.418448	0.805899	0.420301	0.999953	PrBP
FBgn0032075	146.705	0.337898	0.387752	0.871428	0.383521	0.999953	Tsp29Fb
FBgn0040964	53.5725	0.140697	0.491269	0.286395	0.774576	0.999953	CG18661
FBgn0052982	572.998	0.322078	0.338715	0.950883	0.341664	0.999953	CG32982
FBgn0032100	54.5858	0.122364	0.497109	0.246151	0.805565	0.999953	CG13108
FBgn0032101	95.765	-0.221363	0.416114	-0.531976	0.594743	0.999953	CG9586
FBgn0051708	156.259	0.180284	0.416325	0.433036	0.664989	0.999953	DIP-zeta
FBgn0013746	254.36	0.0748867	0.383789	0.195125	0.845295	0.999953	alien
FBgn0032084	40.8966	-0.122629	0.530444	-0.231183	0.817173	0.999953	CG13101
FBgn0032083	21.4712	0.212418	0.75197	0.282482	0.777574	0.999953	CG9541
FBgn0032079	120.824	-0.693177	0.429188	-1.61509	0.106291	0.999953	CG31886
FBgn0032078	322.727	0.0371006	0.344306	0.107755	0.91419	0.999953	C1GalTA
FBgn0041092	1962.86	-0.256938	0.293391	-0.875753	0.381164	0.999953	tai
FBgn0032109	13.9877	0.648207	0.977641	0.663031	0.507311	0.999953	CG17005
FBgn0026439	2815.88	0.449237	0.313133	1.43465	0.151387	0.999953	Eaat1
FBgn0012036	3359.41	0.00612976	0.345278	0.0177531	0.985836	0.999953	Aldh
FBgn0032116	55.3672	0.200794	0.477484	0.420525	0.674102	0.999953	Mco1
FBgn0011232	214.226	0.025724	0.346213	0.0743011	0.940771	0.999953	scat
FBgn0002973	847.537	-0.0877553	0.300571	-0.291962	0.770316	0.999953	numb
FBgn0032123	908.834	-0.0902307	0.303296	-0.2975	0.766085	0.999953	Oatp30B
FBgn0040070	380.101	0.0187103	0.334581	0.0559216	0.955404	0.999953	Trx-2
FBgn0032135	297.262	0.3218	0.33605	0.957597	0.338266	0.999953	GlcAT-S
FBgn0032136	7432.05	-0.556114	0.437141	-1.27216	0.203316	0.999953	Apoltp
FBgn0011207	183.805	-0.375917	0.407741	-0.921951	0.356554	0.999953	pelo
FBgn0032138	1183.8	-0.272299	0.306742	-0.887713	0.374695	0.999953	CG4364
FBgn0051710	123.536	0.0774137	0.398439	0.194293	0.845947	0.999953	CG31710
FBgn0000273	3664.98	-0.18827	0.37002	-0.508809	0.610886	0.999953	Pka-C1
FBgn0028479	699.68	-0.308207	0.398997	-0.772455	0.439845	0.999953	Mtpalpha
FBgn0032129	1847.04	-0.177999	0.298313	-0.596684	0.550718	0.999953	jp
FBgn0004868	1072.62	0.0572397	0.302132	0.189453	0.849738	0.999953	Gdi
FBgn0032139	247.988	0.223284	0.397061	0.562342	0.573883	0.999953	CG13116
FBgn0032140	229.096	-0.357252	0.349769	-1.0214	0.307067	0.999953	CG13117
FBgn0032147	107.35	-0.384385	0.39986	-0.961299	0.336402	0.999953	IP3K1
FBgn0032149	28.4275	0.365399	0.662806	0.551291	0.581434	0.999953	CG4036
FBgn0032169	31.8764	0.169317	0.584532	0.289663	0.772074	0.999953	CG4709
FBgn0032170	361.985	0.222871	0.319797	0.696914	0.485857	0.999953	CG4658
FBgn0032172	217.758	0.0899121	0.357984	0.251162	0.801689	0.999953	CG5850
FBgn0032171	21.7128	-0.0159833	0.734244	-0.0217684	0.982633	0.999953	CG5846
FBgn0032168	42.0917	-0.0181316	0.523081	-0.034663	0.972348	0.999953	CG13126
FBgn0063449	28.4725	-0.531963	0.65928	-0.806885	0.419733	0.999953	Uhg2
FBgn0032150	26.2774	-0.170027	0.630887	-0.269505	0.787541	0.999953	CG13123
FBgn0011291	22.1497	-0.574994	0.677767	-0.848367	0.396234	0.999953	Taf11
FBgn0015035	72.8685	-1.19666	0.506648	-2.36191	0.0181809	0.999953	Cyp4e3
FBgn0028704	6054.89	-0.178435	0.415078	-0.429884	0.66728	0.999953	Nckx30C
FBgn0000180	83.1332	-0.0917102	0.561081	-0.163453	0.870162	0.999953	bib
FBgn0043456	778.114	-0.15629	0.319302	-0.489476	0.624505	0.999953	CG4747
FBgn0011584	897.813	-0.126225	0.33921	-0.372114	0.709808	0.999953	Trp1
FBgn0032178	34.5309	0.113642	0.671561	0.16922	0.865623	0.999953	Spn31A
FBgn0032187	111.407	-0.243862	0.489819	-0.497862	0.618581	0.999953	CG4839
FBgn0032188	24.8334	-0.665532	0.650222	-1.02355	0.30605	0.999953	CG13137
FBgn0005593	2961.21	-0.433781	0.329239	-1.31753	0.187662	0.999953	RpL7
FBgn0032194	86.7662	-0.0186249	0.431235	-0.0431896	0.96555	0.999953	CG4901
FBgn0032195	48.4676	0.594063	0.534575	1.11128	0.266447	0.999953	CG4908
FBgn0032198	464.392	-0.859363	0.506658	-1.69614	0.0898596	0.999953	eEF1delta
FBgn0032197	257.147	0.0789363	0.391434	0.201659	0.840183	0.999953	CG5694
FBgn0032196	193.775	0.564139	0.402246	1.40247	0.160774	0.999953	CG5708
FBgn0024320	1065.8	0.0134364	0.31618	0.0424959	0.966103	0.999953	Npc1a
FBgn0032193	42.931	0.0713566	0.534135	0.133593	0.893725	0.999953	CG5727
FBgn0032191	283.011	0.35215	0.336243	1.04731	0.294957	0.999953	CG5734
FBgn0032189	91.2311	0.367996	0.417445	0.881544	0.378023	0.999953	Ripalpha
FBgn0028675	48.9439	-0.421417	0.517649	-0.814097	0.415589	0.999953	Sur
FBgn0032181	86.0094	0.378343	0.425204	0.889791	0.373578	0.999953	CG13133
FBgn0051755	25.432	-0.335286	0.706161	-0.474801	0.634929	0.999953	SoYb
FBgn0040965	25.8171	1.01641	0.674829	1.50618	0.132022	0.999953	lncRNA:CR13130
FBgn0004419	505.647	-0.0744497	0.343542	-0.216712	0.828433	0.999953	me31B
FBgn0051717	49.3818	0.00329271	0.523613	0.00628844	0.994983	0.999953	CG31717
FBgn0010407	99.6693	0.108587	0.423648	0.256314	0.797708	0.999953	Ror
FBgn0032204	88.2367	-0.159173	0.480922	-0.330975	0.740663	0.999953	CG4953
FBgn0032205	41.6868	-0.265924	0.598454	-0.444352	0.656788	0.999953	CG4957
FBgn0032214	126.698	0.305991	0.3877	0.789247	0.429968	0.999953	CG4968
FBgn0032217	333.228	-0.101619	0.317512	-0.320047	0.748933	0.999953	CG4972
FBgn0032222	185.179	0.201779	0.350968	0.574922	0.565344	0.999953	CG5037
FBgn0032223	651.05	0.147583	0.297253	0.49649	0.619548	0.999953	GATAd
FBgn0019932	170.592	0.133591	0.480647	0.277939	0.781059	0.999953	SamDC
FBgn0051715	74.5942	0.109547	0.471174	0.232498	0.816151	0.999953	CG31715
FBgn0032224	135.568	0.0271925	0.370069	0.0734794	0.941425	0.999953	Sps2
FBgn0032225	75.6812	0.404811	0.476381	0.849762	0.395457	0.999953	CG5022
FBgn0032229	219.332	0.253798	0.35048	0.724144	0.468977	0.999953	CG5045
FBgn0032230	156.459	0.0525643	0.405893	0.129503	0.89696	0.999953	lft
FBgn0032231	88.789	0.355348	0.433508	0.819704	0.412385	0.999953	CG5056
FBgn0032233	272.556	0.215438	0.400455	0.537984	0.590588	0.999953	dpr19
FBgn0032234	44.2899	0.413092	0.525018	0.786814	0.43139	0.999953	gny
FBgn0032236	123.993	0.213125	0.406864	0.523824	0.600401	0.999953	mRpS7
FBgn0051716	1892.78	0.036761	0.298718	0.123063	0.902057	0.999953	Cnot4
FBgn0003942	2815.01	-0.554213	0.398022	-1.39242	0.163796	0.999953	RpS27A
FBgn0025366	875.225	-0.273859	0.352127	-0.777729	0.436729	0.999953	Ip259
FBgn0032243	221.208	0.0130057	0.363488	0.0357804	0.971457	0.999953	Klp31E
FBgn0032246	250.91	0.035618	0.357221	0.0997084	0.920576	0.999953	Wdfy2
FBgn0032247	23.6266	-0.215372	0.694602	-0.310065	0.756512	0.999953	CG5188
FBgn0004915	102.037	-0.307641	0.434457	-0.708105	0.47888	0.999953	TfIIB
FBgn0032250	60.4521	-0.222823	0.473395	-0.470692	0.637861	0.999953	holn1
FBgn0027052	283.169	-0.0127615	0.333577	-0.0382566	0.969483	0.999953	STUB1
FBgn0032251	45.7323	0.365143	0.526436	0.693614	0.487925	0.999953	Nse4
FBgn0032252	41.4147	-0.438	0.630429	-0.694765	0.487203	0.999953	loh
FBgn0027611	1889.57	0.412089	0.434693	0.947999	0.34313	0.999953	LManII
FBgn0032256	63.8813	-0.369633	0.457424	-0.808075	0.419047	0.999953	RluA-2
FBgn0026431	72.2196	0.14385	0.484668	0.296801	0.766618	0.999953	Grip75
FBgn0032258	175.877	0.362186	0.406641	0.890678	0.373102	0.999953	CG7456
FBgn0051719	368.759	-0.228647	0.344338	-0.664018	0.506679	0.999953	RluA-1
FBgn0032253	193.575	0.0859135	0.431869	0.198934	0.842314	0.999953	LManI
FBgn0032249	472.725	0.300148	0.307443	0.97627	0.328931	0.999953	TBC1D16
FBgn0032248	62.4076	0.248441	0.469372	0.529305	0.596594	0.999953	Bug22
FBgn0032242	276.062	-0.0948542	0.364232	-0.260422	0.794538	0.999953	CG5355
FBgn0053303	233.094	0.121864	0.347451	0.350738	0.725785	0.999953	CG33303
FBgn0027568	491.686	0.111094	0.329065	0.337605	0.735661	0.999953	Cand1
FBgn0032221	599.178	0.0966727	0.345529	0.279782	0.779645	0.999953	Schip1
FBgn0032218	439.565	-0.289775	0.347163	-0.834693	0.403891	0.999953	CG5381
FBgn0032216	184.987	0.144911	0.386915	0.37453	0.70801	0.999953	Usp14
FBgn0027491	1046.76	0.343699	0.289052	1.18905	0.234418	0.999953	Cdk5alpha
FBgn0032213	516.416	0.264525	0.378933	0.69808	0.485127	0.999953	CG5390
FBgn0005322	179.222	0.136847	0.360008	0.380124	0.703854	0.999953	nmd
FBgn0032210	388.179	0.0510057	0.312428	0.163256	0.870317	0.999953	CYLD
FBgn0032208	3358.55	-0.122931	0.284016	-0.432833	0.665136	0.999953	Ufd4
FBgn0011305	495.188	0.287986	0.304089	0.947045	0.343616	0.999953	Rsf1
FBgn0032200	259.003	0.268833	0.39418	0.682004	0.495236	0.999953	CG5676
FBgn0000229	780.026	0.220446	0.360729	0.611113	0.541125	0.999953	bsk
FBgn0024248	482.207	-0.136417	0.317489	-0.429675	0.667432	0.999953	chico
FBgn0032261	27.3568	0.027905	0.62634	0.0445524	0.964464	0.999953	CG6094
FBgn0010398	33.1575	0.442189	0.597494	0.740074	0.459255	0.999953	Lrr47
FBgn0032264	227.502	-0.88092	0.453549	-1.94228	0.0521032	0.999953	Lip4
FBgn0032266	90.1	1.15543	0.715548	1.61475	0.106364	0.999953	CG18302
FBgn0051871	36.9707	0.281386	0.565391	0.497684	0.618707	0.999953	CG31871
FBgn0032287	140.571	0.483434	0.652476	0.740922	0.458741	0.999953	CG6415
FBgn0032290	90.8658	0.00527221	0.425699	0.0123848	0.990119	0.999953	CG6443
FBgn0032293	35.8658	0.0711419	0.714212	0.0996089	0.920655	0.999953	Dpy-30L1
FBgn0032295	294.569	0.140172	0.334687	0.418814	0.675352	0.999953	CG12299
FBgn0027550	514.164	0.130683	0.307693	0.42472	0.671041	0.999953	CG6495
FBgn0015320	216.549	-0.129946	0.36671	-0.354357	0.723071	0.999953	Ubc2
FBgn0032297	1276.38	-0.629172	0.342595	-1.83649	0.0662852	0.999953	CG17124
FBgn0032296	109.791	0.202812	0.402935	0.503336	0.614728	0.999953	CG6729
FBgn0027868	72.6176	-0.199112	0.455969	-0.43668	0.662344	0.999953	Nup107
FBgn0032292	116.331	0.165581	0.40816	0.405677	0.68498	0.999953	EMC3
FBgn0024740	24.4381	0.875499	0.934055	0.93731	0.348599	0.999953	Lip2
FBgn0032285	1176.8	-0.258441	1.14562	-0.22559	0.82152	0.999953	CG17108
FBgn0032283	54.0971	0.393342	0.552683	0.711695	0.476654	0.999953	CG7296
FBgn0032282	248.287	-0.504586	0.359819	-1.40233	0.160816	0.999953	CG7299
FBgn0032269	23.1942	-1.10971	0.710796	-1.56122	0.118472	0.999953	w-cup
FBgn0032262	43.1341	-1.53023	0.627735	-2.4377	0.0147809	0.999953	CG7384
FBgn0027363	530.37	-0.217798	0.385911	-0.564374	0.572499	0.999953	Stam
FBgn0032321	75.4753	-0.0321328	0.438702	-0.0732453	0.941611	0.999953	YL-1
FBgn0032322	206.145	-0.490173	1.72794	-0.283675	0.77666	0.999953	CG16743
FBgn0041781	593.743	0.0824315	0.331347	0.248777	0.803533	0.999953	SCAR
FBgn0026148	50.0836	0.427897	0.537893	0.795506	0.426319	0.999953	CG12253
FBgn0026147	742.747	0.119974	0.309066	0.388184	0.69788	0.999953	TTLL4A
FBgn0032330	284.143	-0.360727	0.347988	-1.03661	0.299919	0.999953	Samuel
FBgn0015756	1983.99	-0.301541	0.321576	-0.937698	0.3484	0.999953	RpL9
FBgn0010612	541.678	0.344273	0.324837	1.05983	0.28922	0.999953	ATPsynG
FBgn0000018	44.8857	0.0200137	0.526885	0.037985	0.9697	0.999953	abo
FBgn0053129	471.317	-0.0403306	0.321283	-0.12553	0.900104	0.999953	CG33129
FBgn0027453	197.375	-0.154951	0.396703	-0.390599	0.696094	0.999953	Dnz1
FBgn0032305	1184.14	-0.330799	0.425555	-0.777336	0.436961	0.999953	CG6700
FBgn0051869	307.218	0.239911	0.32458	0.739144	0.45982	0.999953	CG31869
FBgn0032298	75.7761	0.133062	0.491131	0.27093	0.786445	0.999953	CG6724
FBgn0032338	134.023	-0.226706	0.395886	-0.572655	0.566879	0.999953	CG16854
FBgn0032339	232.094	-0.0173205	0.346776	-0.0499471	0.960165	0.999953	Wdr59
FBgn0032348	398.133	0.0455875	0.326001	0.139839	0.888788	0.999953	CG4751
FBgn0040211	112.662	0.803343	0.525855	1.52769	0.12659	0.999953	hgo
FBgn0032354	33.3087	0.0985654	0.593149	0.166173	0.868021	0.999953	CG4788
FBgn0032358	138.982	-0.263532	0.44037	-0.598432	0.549552	0.999953	Ppt2
FBgn0020270	48.2256	0.593422	0.557411	1.0646	0.287055	0.999953	mre11
FBgn0032350	897.331	-0.0301874	0.403457	-0.074822	0.940356	0.999953	CG6287
FBgn0010197	24.8044	-0.445938	0.640646	-0.696075	0.486382	0.999953	Gyc32E
FBgn0027582	275.636	-0.26723	0.413451	-0.646339	0.51806	0.999953	CG6230
FBgn0032343	68.1962	0.334046	0.456832	0.731223	0.464643	0.999953	CG6201
FBgn0032341	443.665	-0.0993342	0.317904	-0.312466	0.754686	0.999953	Reps
FBgn0032336	523.985	0.191629	0.331573	0.57794	0.563305	0.999953	AstC
FBgn0000287	192.841	-0.0252008	0.358754	-0.0702455	0.943998	0.999953	salr
FBgn0051706	409.986	0.714346	0.353998	2.01794	0.0435977	0.999953	CG31706
FBgn0028490	2663.46	-0.1221	0.398954	-0.30605	0.759567	0.999953	CG31705
FBgn0032363	797.809	-0.134911	0.330386	-0.408344	0.683021	0.999953	Dlg5
FBgn0015400	776.307	-0.0148174	0.321663	-0.0460651	0.963258	0.999953	kek2
FBgn0032378	335.014	0.0767885	0.336868	0.227948	0.819686	0.999953	CycY
FBgn0020309	2181.5	-0.17929	0.308212	-0.58171	0.560762	0.999953	crol
FBgn0028412	19.7126	-0.0909051	0.75302	-0.120721	0.903912	0.999953	Mst33A
FBgn0051704	82.7438	0.750025	0.46973	1.59672	0.110329	0.999953	CG31704
FBgn0032381	90.9592	0.0708089	0.446597	0.158552	0.874022	0.999953	Mal-B1
FBgn0032382	653.745	-0.241805	0.316579	-0.763806	0.444983	0.999953	Mal-B2
FBgn0005664	154.274	0.313035	0.417992	0.748901	0.453917	0.999953	Crys
FBgn0032387	48.1535	0.9924	0.50244	1.97516	0.0482498	0.999953	CG16965
FBgn0051866	93.2059	0.372171	0.412863	0.901439	0.367355	0.999953	Ada1-2
FBgn0051864	120.023	-0.0164845	0.396505	-0.0415745	0.966838	0.999953	Qtzl
FBgn0051865	84.9763	0.384692	0.419783	0.916408	0.359453	0.999953	Ada1-1
FBgn0032393	220.467	0.0893666	0.34715	0.25743	0.796847	0.999953	Nfs1
FBgn0014019	498.813	0.376675	0.442447	0.851344	0.394579	0.999953	Rh5
FBgn0010497	58.3222	0.613309	0.587533	1.04387	0.296544	0.999953	dmGlut
FBgn0032402	271.955	0.204941	0.406562	0.504083	0.614203	0.999953	CG14945
FBgn0027505	199.699	-0.0254122	0.371845	-0.0683407	0.945514	0.999953	Rab3-GAP
FBgn0032401	47.2166	-0.0873952	0.506697	-0.17248	0.86306	0.999953	Plzf
FBgn0032400	4331.24	-0.368824	0.41459	-0.889612	0.373674	0.999953	CG6770
FBgn0032398	361.421	0.0311771	0.34073	0.0915011	0.927094	0.999953	CG6766
FBgn0032397	146.103	0.0878084	0.388665	0.225923	0.821261	0.999953	Tom70
FBgn0032395	336.073	0.327125	0.335985	0.973632	0.33024	0.999953	CG6734
FBgn0032394	150.896	0.208593	0.381981	0.546081	0.58501	0.999953	Hacd1
FBgn0042125	80.0163	0.464303	0.429922	1.07997	0.280155	0.999953	CG18787
FBgn0042127	67.2964	0.453917	0.446622	1.01633	0.309471	0.999953	CG18789
FBgn0000588	128.404	-0.248391	0.564911	-0.439699	0.660155	0.999953	esc
FBgn0032407	197.248	0.0451461	0.382884	0.117911	0.906138	0.999953	Pex19
FBgn0032409	174.702	0.14766	0.373249	0.395606	0.692396	0.999953	Ced-12
FBgn0027081	389.976	0.0397538	0.326238	0.121855	0.903014	0.999953	ThrRS
FBgn0032414	188.577	-0.428689	0.353428	-1.21294	0.225152	0.999953	CG17211
FBgn0051760	659.177	0.135321	0.307761	0.439696	0.660157	0.999953	CG31760
FBgn0051860	26.7674	-0.422805	0.674082	-0.627231	0.530508	0.999953	ZnT33D
FBgn0032421	34.1442	0.280304	0.580833	0.48259	0.629387	0.999953	crok
FBgn0000114	784.872	-0.317186	0.314457	-1.00868	0.313129	0.999953	bru1
FBgn0051759	82.2795	-0.619826	0.434372	-1.42695	0.153595	0.999953	CG31759
FBgn0032422	362.875	0.064631	0.345809	0.186898	0.851741	0.999953	atilla
FBgn0032420	101.887	-0.0112279	0.410393	-0.0273588	0.978174	0.999953	CG6583
FBgn0015797	293.869	-0.0877543	0.344216	-0.254939	0.79877	0.999953	Rab6
FBgn0029137	127.139	0.435275	0.43956	0.990252	0.322051	0.999953	Patsas
FBgn0032408	46.4215	-0.173941	0.591826	-0.293906	0.76883	0.999953	CG6712
FBgn0032428	33.6444	-0.412297	0.608471	-0.677596	0.498028	0.999953	CG6405
FBgn0032430	56.7092	-0.16844	0.484302	-0.3478	0.727991	0.999953	CG6388
FBgn0020443	875.539	-0.280032	0.354686	-0.78952	0.429808	0.999953	eRF3
FBgn0051858	40.2711	-0.439559	0.534894	-0.821768	0.411209	0.999953	t-cup
FBgn0032433	17.1275	0.579881	0.797617	0.727017	0.467216	0.999953	Oatp33Ea
FBgn0032429	82.0763	0.0432663	0.43125	0.100328	0.920084	0.999953	CG5446
FBgn0004394	25.8038	-0.0639129	0.667841	-0.0957009	0.923758	0.999953	pdm2
FBgn0032445	24.7004	0.136768	0.651007	0.210086	0.8336	0.999953	CG6153
FBgn0032447	154.178	0.441419	0.385893	1.14389	0.252669	0.999953	PICK1
FBgn0032451	171.311	0.0407514	0.359708	0.11329	0.909801	0.999953	spict
FBgn0032453	230.82	0.216905	0.355849	0.609542	0.542165	0.999953	CG6180
FBgn0015399	1015.55	0.0246393	0.299104	0.0823771	0.934347	0.999953	kek1
FBgn0032454	236.981	-0.10814	0.335508	-0.322317	0.747212	0.999953	CG5787
FBgn0032450	55.2687	-0.106265	0.490691	-0.216562	0.82855	0.999953	CG5776
FBgn0032444	230.891	0.133626	0.343446	0.389075	0.69722	0.999953	CCT4
FBgn0021796	612.573	-0.226428	0.317376	-0.713435	0.475576	0.999953	Tor
FBgn0032470	18.1892	-0.247604	0.803904	-0.308002	0.758081	0.999953	CG5142
FBgn0028965	138.227	0.0879718	0.373504	0.235531	0.813797	0.999953	A16
FBgn0032467	553.436	0.047674	0.300904	0.158436	0.874113	0.999953	CG9934
FBgn0032465	140.535	0.0832828	0.379085	0.219694	0.826109	0.999953	CG12404
FBgn0024291	757.694	-0.127903	0.332928	-0.384175	0.700849	0.999953	Sirt1
FBgn0032476	127.06	0.0842942	0.404445	0.20842	0.834901	0.999953	CG5439
FBgn0032477	189.01	-0.205932	0.371953	-0.553651	0.579818	0.999953	CG5287
FBgn0032480	493.423	0.188857	0.311232	0.606805	0.54398	0.999953	Edem2
FBgn0032482	958.594	-0.0903624	0.326862	-0.276454	0.782199	0.999953	Pect
FBgn0004192	17617.5	-0.424535	0.472411	-0.898656	0.368836	0.999953	snRNA:U2:34ABb
FBgn0032486	25.3049	0.0106285	0.645718	0.01646	0.986867	0.999953	mRF1
FBgn0032488	148.767	-0.0232486	0.390244	-0.0595745	0.952495	0.999953	CG16812
FBgn0027586	713.919	0.243699	0.327489	0.744143	0.45679	0.999953	CG5867
FBgn0032494	1121.29	0.398602	0.360942	1.10434	0.269446	0.999953	CG5945
FBgn0032495	81.7454	0.0358649	0.456206	0.0786156	0.937338	0.999953	CG16820
FBgn0032499	103.082	0.0578268	0.437923	0.132048	0.894946	0.999953	Uvrag
FBgn0051729	1711.61	-0.117675	0.288316	-0.408147	0.683166	0.999953	CG31729
FBgn0032503	44.3559	-0.336447	0.587182	-0.572987	0.566653	0.999953	CG16825
FBgn0032505	320.252	5.50416	3.79393	1.45078	0.146841	0.999953	CG16826
FBgn0032509	163.52	0.191116	0.386273	0.494769	0.620763	0.999953	CG6523
FBgn0051852	76.7318	0.413832	0.455582	0.908359	0.363689	0.999953	Tap42
FBgn0051855	86.211	0.0609752	0.448982	0.135808	0.891973	0.999953	CG31855
FBgn0032513	203.226	-0.0151603	0.364135	-0.0416338	0.966791	0.999953	CG6565
FBgn0025724	385.563	0.0116404	0.32014	0.0363604	0.970995	0.999953	beta'COP
FBgn0032514	72.6863	0.337768	0.435908	0.77486	0.438422	0.999953	CG9302
FBgn0032512	57.9613	-0.485534	0.487243	-0.996492	0.319011	0.999953	Bdp1
FBgn0032511	350.339	0.41627	0.323683	1.28604	0.198428	0.999953	ND-B22
FBgn0022069	115.534	-0.254383	0.401124	-0.634176	0.525966	0.999953	Nnp-1
FBgn0032506	535.607	0.165443	0.331496	0.499081	0.617722	0.999953	CG9395
FBgn0028406	59.1779	0.191602	0.517224	0.370443	0.711052	0.999953	Drep4
FBgn0032487	19.3462	0.045282	0.768602	0.0589147	0.95302	0.999953	Ski6
FBgn0032485	328.768	-0.089671	0.352127	-0.254655	0.798989	0.999953	CG9426
FBgn0032484	263.234	0.084066	0.359382	0.233918	0.815049	0.999953	kek4
FBgn0004191	27184.2	-0.203161	0.520428	-0.390372	0.696261	0.999953	snRNA:U2:34ABa
FBgn0032481	319.154	-0.196993	0.327406	-0.601677	0.547389	0.999953	CG16972
FBgn0032479	2215.92	0.156695	0.283824	0.552087	0.580889	0.999953	CG16974
FBgn0051849	70.2799	0.375263	0.442085	0.848847	0.395967	0.999953	CG31849
FBgn0032475	394.872	0.0620499	0.318464	0.194841	0.845517	0.999953	Sfmbt
FBgn0032474	468.835	0.292461	0.308543	0.94788	0.343191	0.999953	DnaJ-H
FBgn0040972	121.428	1.09535	0.450349	2.43222	0.0150066	0.999953	CG16978
FBgn0032472	594.063	-0.874697	0.522634	-1.67363	0.0942028	0.999953	CG9928
FBgn0032517	151.975	-0.284715	0.370863	-0.767708	0.442661	0.999953	CG7099
FBgn0032521	109.895	-0.144952	0.403589	-0.359158	0.719477	0.999953	CG7110
FBgn0026760	22.5213	-0.311313	0.678918	-0.458544	0.646562	0.999953	Tehao
FBgn0028941	22.5783	0.103026	0.748598	0.137626	0.890536	0.999953	CG16853
FBgn0028546	142.014	0.158886	0.423235	0.37541	0.707356	0.999953	ics
FBgn0028513	36.1213	-0.0535354	0.594214	-0.0900945	0.928212	0.999953	CG9254
FBgn0023407	2312.54	-0.144756	0.297588	-0.486433	0.626661	0.999953	B4
FBgn0032525	59.8835	-0.675054	0.506617	-1.33248	0.182704	0.999953	Hsp60D
FBgn0032524	121.44	0.15664	0.390566	0.40106	0.688376	0.999953	Hacd2
FBgn0032518	1984.15	-0.11217	0.315026	-0.356067	0.72179	0.999953	RpL24
FBgn0032516	88.7461	-0.00779637	0.481227	-0.016201	0.987074	0.999953	Ing5
FBgn0028527	457.319	-0.180775	0.315049	-0.5738	0.566103	0.999953	CG18507
FBgn0028541	297.589	0.0174495	0.338039	0.0516198	0.958832	0.999953	TM9SF4
FBgn0024846	127.2	0.177891	0.407677	0.436353	0.66258	0.999953	p38b
FBgn0028539	436.19	-0.052268	0.312159	-0.16744	0.867023	0.999953	Eato
FBgn0028931	41.7156	0.908787	0.539296	1.68514	0.0919624	0.999953	CG16863
FBgn0028538	583.612	-0.0653907	0.338533	-0.193159	0.846834	0.999953	Sec71
FBgn0027844	330.43	-0.2949	0.599215	-0.492145	0.622617	0.999953	CAH1
FBgn0028919	32.7368	-0.10671	0.589962	-0.180876	0.856465	0.999953	CG16865
FBgn0001965	695.882	-0.0681437	0.307736	-0.221435	0.824753	0.999953	Sos
FBgn0026373	36.4154	-0.0398209	0.547892	-0.0726802	0.942061	0.999953	RpII33
FBgn0028509	674.785	-0.342298	0.355198	-0.963683	0.335205	0.999953	CenG1A
FBgn0012037	217.642	0.289715	0.345294	0.839038	0.401448	0.999953	Ance
FBgn0028938	87.9807	-0.421027	0.464042	-0.907305	0.364246	0.999953	CG16886
FBgn0019890	1198.96	-0.029035	0.303526	-0.0956592	0.923791	0.999953	Smg5
FBgn0053307	139.993	-0.93327	0.561225	-1.66292	0.0963293	0.999953	CG33307
FBgn0001961	473.703	-0.142141	0.447341	-0.317746	0.750678	0.999953	Arpc1
FBgn0004406	44.3166	0.0498346	0.523578	0.095181	0.924171	0.999953	tam
FBgn0028658	57.9595	0.147672	0.466852	0.316315	0.751763	0.999953	Adat1
FBgn0028932	45.5693	0.440258	0.520602	0.845671	0.397736	0.999953	CG16890
FBgn0051814	245.562	0.100146	0.381714	0.26236	0.793044	0.999953	CG31814
FBgn0027929	38.2484	0.414549	0.547537	0.757115	0.448981	0.999953	NimB1
FBgn0028936	74.9078	-0.285995	0.554921	-0.51538	0.606288	0.999953	NimB5
FBgn0028940	358.945	-0.0770647	0.336655	-0.228913	0.818936	0.999953	Cyp28a5
FBgn0028939	20.3196	-1.45493	0.966236	-1.50577	0.132126	0.999953	NimC2
FBgn0027348	1204.88	-0.756863	0.307507	-2.46129	0.013844	0.999953	bgm
FBgn0028875	2269.6	-0.298932	0.359478	-0.831573	0.40565	0.999953	nAChRalpha5
FBgn0051769	670.197	0.0889306	0.358391	0.248139	0.804027	0.999953	CG31769
FBgn0028526	1219.19	-0.216433	0.496331	-0.436065	0.66279	0.999953	CG15293
FBgn0003255	64.8688	-0.272755	0.491165	-0.555323	0.578674	0.999953	rk
FBgn0028542	45.0911	-0.470236	0.551542	-0.852584	0.39389	0.999953	NimB4
FBgn0028543	550.473	0.140246	0.440938	0.318063	0.750437	0.999953	NimB2
FBgn0028916	322.577	0.257227	0.355013	0.724555	0.468725	0.999953	CG33090
FBgn0015791	530.535	-0.0993272	0.364271	-0.272674	0.785104	0.999953	Rab14
FBgn0004858	380.184	-0.188942	0.331194	-0.570486	0.568348	0.999953	elB
FBgn0020258	31.1698	-0.206581	0.629131	-0.328359	0.742641	0.999953	ppk
FBgn0028530	54.1129	0.0857207	0.484869	0.176792	0.859672	0.999953	mTTF
FBgn0005771	687.977	0.0466743	0.323856	0.14412	0.885405	0.999953	noc
FBgn0028887	46.8648	-0.447183	0.537661	-0.831718	0.405568	0.999953	CG3491
FBgn0028886	122.196	0.315852	0.407186	0.775695	0.437929	0.999953	CG15279
FBgn0040228	49.2448	0.226767	0.529245	0.428473	0.668307	0.999953	DCTN5-p25
FBgn0028926	26.0015	-0.017389	0.655889	-0.026512	0.978849	0.999953	NC2beta
FBgn0260446	879.624	0.0569785	0.312101	0.182564	0.85514	0.999953	GABA-B-R1
FBgn0053310	90.4139	-0.18703	0.419719	-0.445608	0.65588	0.999953	CG33310
FBgn0041713	41.9751	0.939115	0.528378	1.77735	0.0755101	0.999953	yellow-c
FBgn0004837	170.553	-0.0750513	0.387529	-0.193667	0.846437	0.999953	Su(H)
FBgn0028879	764.605	-0.109077	0.358587	-0.304186	0.760986	0.999953	CG15270
FBgn0001978	347.84	-0.352866	0.315807	-1.11735	0.263846	0.999953	stc
FBgn0028862	416.707	0.00362646	0.340244	0.0106584	0.991496	0.999953	dao
FBgn0028888	621.674	-0.145342	0.332407	-0.437241	0.661937	0.999953	CG4168
FBgn0024183	1865.05	-0.0947405	0.28532	-0.332051	0.739851	0.999953	vig
FBgn0010422	195.404	0.00753785	0.363193	0.0207544	0.983442	0.999953	TfIIS
FBgn0000317	516.81	-0.16328	0.311114	-0.524824	0.599706	0.999953	ck
FBgn0001977	111.467	0.123423	0.418001	0.295271	0.767787	0.999953	CIAPIN1
FBgn0051832	24.568	0.0708635	0.649478	0.109108	0.913117	0.999953	CG31832
FBgn0028370	459.858	0.0233865	0.324534	0.0720616	0.942553	0.999953	kek3
FBgn0028864	29.7834	-0.281456	0.636071	-0.442492	0.658133	0.999953	CG18477
FBgn0028517	21.5287	-0.398487	0.787059	-0.506298	0.612647	0.999953	CG18478
FBgn0051780	29.7834	-0.281456	0.636071	-0.442492	0.658133	0.999953	CG31780
FBgn0051827	21.5287	-0.398487	0.787059	-0.506298	0.612647	0.999953	CG31827
FBgn0001986	161.188	-0.180021	0.370372	-0.486055	0.626928	0.999953	Mtr4
FBgn0028507	102.134	0.233995	0.416025	0.562455	0.573806	0.999953	CG3793
FBgn0051826	22.2648	0.321958	0.731794	0.439957	0.659968	0.999953	CG31826
FBgn0041627	37.8312	0.114297	0.543103	0.210452	0.833315	0.999953	Ku80
FBgn0001990	72.8869	-0.0638929	0.497093	-0.128533	0.897727	0.999953	wek
FBgn0001987	236.45	0.192654	0.337436	0.570935	0.568044	0.999953	Gli
FBgn0001989	284.918	0.423958	0.349426	1.2133	0.225016	0.999953	ND-B17
FBgn0028863	2644.96	0.108874	0.300787	0.361964	0.717379	0.999953	CG4587
FBgn0028514	65.9087	-0.337131	0.486432	-0.69307	0.488266	0.999953	CG4793
FBgn0028856	35.3753	-0.225102	0.595355	-0.378098	0.705358	0.999953	CG18063
FBgn0028644	478.47	-0.00693615	0.353524	-0.01962	0.984346	0.999953	beat-Ic
FBgn0013433	175.632	0.195256	0.366138	0.533285	0.593836	0.999953	beat-Ia
FBgn0028645	288.612	0.0683185	0.358509	0.190563	0.848868	0.999953	beat-Ib
FBgn0028515	185.11	0.236762	0.351899	0.672813	0.501066	0.999953	EndoGI
FBgn0028897	18.0518	0.0682587	0.810604	0.0842072	0.932892	0.999953	CG4935
FBgn0040079	274.987	-0.00661874	0.347015	-0.0190734	0.984783	0.999953	pkaap
FBgn0001992	34.9046	-0.504317	0.569105	-0.886158	0.375533	0.999953	Cyp303a1
FBgn0028895	36.6831	-0.195496	0.58069	-0.336662	0.736371	0.999953	CG17328
FBgn0028525	19.8109	0.187275	0.83597	0.224021	0.822741	0.999953	c(2)M
FBgn0011708	395.033	0.0295977	0.321102	0.0921752	0.926559	0.999953	Syx5
FBgn0014092	55.3847	-0.000526655	0.533371	-0.000987408	0.999212	0.999953	CG4278
FBgn0028506	46.6213	0.205433	0.502711	0.40865	0.682797	0.999953	CG4455
FBgn0025678	212.48	0.240385	0.380027	0.632548	0.527029	0.999953	CaBP1
FBgn0000307	896.159	-0.209122	0.349713	-0.597982	0.549852	0.999953	chif
FBgn0028899	69.7222	-0.574435	0.509049	-1.12845	0.259131	0.999953	CG31817
FBgn0001995	74.3592	-0.112297	0.461134	-0.243525	0.807599	0.999953	mRpL4
FBgn0000250	1343.01	0.126245	0.298303	0.42321	0.672142	0.999953	cact
FBgn0000339	164.496	0.18173	0.378934	0.479582	0.631525	0.999953	cni
FBgn0015338	116.944	0.452291	0.400306	1.12986	0.258534	0.999953	CG5861
FBgn0028894	78.9676	0.134761	0.470061	0.286689	0.774351	0.999953	GMF
FBgn0028375	136.351	0.0961126	0.410722	0.234009	0.814978	0.999953	heix
FBgn0001994	1118.74	-0.227164	0.359219	-0.632381	0.527138	0.999953	crp
FBgn0002673	43.371	0.0168432	0.527027	0.0319588	0.974505	0.999953	twe
FBgn0024734	178.27	0.0643954	0.416915	0.154457	0.877249	0.999953	PRL-1
FBgn0020416	310.68	-0.55774	0.593205	-0.940215	0.347107	0.999953	Idgf1
FBgn0020415	725.793	-0.279093	0.444425	-0.627987	0.530012	0.999953	Idgf2
FBgn0020414	552.168	-0.016968	0.384741	-0.0441023	0.964823	0.999953	Idgf3
FBgn0032586	975.636	0.131317	0.328065	0.400277	0.688952	0.999953	Tpr2
FBgn0051815	73.8971	-0.624427	0.455299	-1.37147	0.17023	0.999953	CG31815
FBgn0032590	140.865	-0.744155	0.420917	-1.76794	0.077071	0.999953	CG4631
FBgn0032587	355.028	-0.532743	0.382357	-1.39331	0.163525	0.999953	CG5953
FBgn0028523	135.177	0.439611	0.414874	1.05963	0.289314	0.999953	CG5888
FBgn0001185	165.785	0.33259	0.357161	0.931206	0.351747	0.999953	her
FBgn0032597	70.0274	0.0117654	0.470156	0.0250245	0.980035	0.999953	CG17904
FBgn0032600	985.145	-0.425101	0.377328	-1.12661	0.259908	0.999953	BuGZ
FBgn0032601	98.8444	-0.100048	0.399612	-0.250363	0.802307	0.999953	yellow-b
FBgn0032603	285.59	0.187247	0.391722	0.478008	0.632644	0.999953	CG17928
FBgn0040260	298.288	0.419706	0.453361	0.925766	0.354567	0.999953	Ugt36Bc
FBgn0004797	394.513	-0.244255	0.429773	-0.568334	0.569808	0.999953	mdy
FBgn0051739	408.025	-0.200676	0.320081	-0.626955	0.530689	0.999953	AspRS-m
FBgn0051781	772.152	-0.100702	0.308908	-0.325994	0.744429	0.999953	lncRNA:CR31781
FBgn0051809	119.464	0.47098	0.473156	0.995401	0.319541	0.999953	CG31809
FBgn0051810	102.18	0.965942	0.48526	1.99056	0.0465288	0.999953	CG31810
FBgn0032614	199.196	-0.38251	0.519866	-0.735786	0.461861	0.999953	CG13284
FBgn0032613	110.685	-0.258815	0.529647	-0.488657	0.625085	0.999953	CG13283
FBgn0022213	206.239	-0.0160022	0.345227	-0.0463527	0.963029	0.999953	Cse1
FBgn0032609	36.0919	0.196955	0.680757	0.289317	0.772339	0.999953	CG13280
FBgn0015391	103.105	-0.0774817	0.404364	-0.191613	0.848045	0.999953	glu
FBgn0032596	79.5334	0.303446	0.4933	0.615136	0.538465	0.999953	Prosbeta4
FBgn0027779	1025.91	0.0392029	0.305346	0.128388	0.897842	0.999953	VhaSFD
FBgn0062978	1283.75	0.262055	0.299463	0.875084	0.381528	0.999953	CG31808
FBgn0032593	19.1925	0.0480733	0.891237	0.05394	0.956983	0.999953	Trpgamma
FBgn0053179	442.369	0.0598896	0.366205	0.163541	0.870092	0.999953	beat-IIIb
FBgn0026150	92.0025	-0.387404	0.464305	-0.834374	0.404071	0.999953	ApepP
FBgn0032620	33.073	-0.379295	0.595864	-0.636546	0.524421	0.999953	CG12288
FBgn0051805	39.6143	-0.347231	0.607558	-0.571519	0.567648	0.999953	CG31805
FBgn0040985	422.674	-0.425545	0.383519	-1.10958	0.267181	0.999953	CG6115
FBgn0032633	600.982	-0.0815535	0.343561	-0.237377	0.812364	0.999953	Lrch
FBgn0032629	334.037	0.0635518	0.37514	0.169408	0.865475	0.999953	beat-IIIc
FBgn0020503	2547.58	-0.154544	0.295179	-0.52356	0.600585	0.999953	CLIP-190
FBgn0032635	91.5435	-0.0149365	0.450641	-0.033145	0.973559	0.999953	CG15141
FBgn0032640	258.683	0.205953	0.35694	0.576994	0.563943	0.999953	Sgt
FBgn0032642	87.0295	0.261156	0.473282	0.551798	0.581087	0.999953	CG5110
FBgn0032644	31.5954	0.300973	0.602534	0.499511	0.617419	0.999953	CG5131
FBgn0013810	61.1188	-0.109629	0.559542	-0.195926	0.844668	0.999953	Dhc36C
FBgn0032651	106.531	0.344461	0.413485	0.83307	0.404806	0.999953	Oli
FBgn0032652	441.092	-0.77867	0.34594	-2.25088	0.024393	0.999953	CG6870
FBgn0032649	61.8055	0.382173	1.58891	0.240525	0.809923	0.999953	CG15145
FBgn0032648	76.2939	0.46679	1.5801	0.295418	0.767675	0.999953	CG15144
FBgn0032647	78.126	0.177888	1.5333	0.116016	0.90764	0.999953	CG15143
FBgn0032646	275.162	0.335316	0.33732	0.994059	0.320194	0.999953	mEFTs
FBgn0032643	163.027	0.095534	0.377929	0.252783	0.800436	0.999953	GCS2beta
FBgn0024689	199.176	0.0788468	0.398814	0.197703	0.843277	0.999953	fws
FBgn0000183	842.511	-0.141017	0.351759	-0.400891	0.688501	0.999953	BicD
FBgn0011274	1005.75	-0.0224355	0.306455	-0.0732097	0.941639	0.999953	Dif
FBgn0032634	49.5937	0.48611	0.494646	0.982744	0.325734	0.999953	Rpb11
FBgn0032656	192.143	0.000103524	0.465388	0.000222447	0.999823	0.999953	CG5674
FBgn0000120	31874.5	0.12911	0.388326	0.332478	0.739528	0.999953	Arr1
FBgn0041184	437.678	-0.0593444	0.311336	-0.190612	0.84883	0.999953	Socs36E
FBgn0051785	38.1461	-0.168752	0.551168	-0.306171	0.759474	0.999953	CG31785
FBgn0023096	127.649	-0.356579	0.384842	-0.926559	0.354156	0.999953	btv
FBgn0032670	20.8999	0.632653	0.746835	0.847112	0.396933	0.999953	CG5783
FBgn0000636	619.512	0.0335822	0.29815	0.112635	0.91032	0.999953	Fas3
FBgn0011559	22.584	-0.425295	0.687113	-0.618959	0.535943	0.999953	Acp36DE
FBgn0032671	61.2579	-0.0972584	0.492304	-0.197558	0.843391	0.999953	JMJD4
FBgn0032682	152.528	0.34925	0.365913	0.954461	0.339851	0.999953	grnd
FBgn0032684	126.623	0.172849	0.383316	0.450932	0.652038	0.999953	CG10178
FBgn0032685	315.197	-0.528393	0.377534	-1.39959	0.161636	0.999953	CG10211
FBgn0032688	282.294	-0.0420765	0.324339	-0.12973	0.89678	0.999953	CG15160
FBgn0032690	237.596	0.00579012	0.346655	0.0167029	0.986674	0.999953	CG10333
FBgn0032694	426.596	0.0685612	0.316892	0.216355	0.828711	0.999953	MESR3
FBgn0032693	45.003	-0.239758	0.593787	-0.403778	0.686376	0.999953	Cyp310a1
FBgn0032691	54.3678	0.0296669	0.492065	0.0602906	0.951924	0.999953	Atac2
FBgn0032689	497.813	0.0144879	0.310042	0.046729	0.962729	0.999953	CG10413
FBgn0032683	287.436	0.26713	0.329948	0.809612	0.418163	0.999953	kon
FBgn0032681	240.693	-0.138992	0.339235	-0.40972	0.682011	0.999953	CG10283
FBgn0032700	113.514	0.0819071	0.412671	0.198481	0.842669	0.999953	CG10338
FBgn0032701	79.5806	0.00413378	0.547512	0.00755012	0.993976	0.999953	CG10341
FBgn0032703	57.6985	-0.0117868	0.517023	-0.0227974	0.981812	0.999953	CG10343
FBgn0032705	28.1365	-0.271103	0.610089	-0.444366	0.656778	0.999953	Grip71
FBgn0027074	75.8323	0.0600738	0.610076	0.0984695	0.92156	0.999953	CG17324
FBgn0032713	101.984	0.252159	0.405811	0.62137	0.534356	0.999953	CG17323
FBgn0027070	164.22	-0.11666	0.383498	-0.304199	0.760976	0.999953	CG17322
FBgn0015808	307.555	0.118643	0.350348	0.338643	0.734879	0.999953	ScpX
FBgn0032719	388.466	0.0744437	0.337199	0.220771	0.825271	0.999953	CG17321
FBgn0003896	187.419	-0.0116812	0.380203	-0.0307235	0.97549	0.999953	tup
FBgn0053120	211.807	-0.98888	0.646161	-1.53039	0.12592	0.999953	CG33120
FBgn0032717	868.477	-0.240058	0.404082	-0.594083	0.552457	0.999953	CG10600
FBgn0032715	132.666	0.0145923	0.401617	0.0363338	0.971016	0.999953	CG17597
FBgn0045852	110.218	-0.113384	0.390299	-0.290506	0.771429	0.999953	ham
FBgn0032707	88.2072	0.41813	0.480152	0.870828	0.383848	0.999953	CG10348
FBgn0032706	63.9582	0.726087	0.455101	1.59544	0.110613	0.999953	Irk3
FBgn0025608	551.083	0.181181	0.302035	0.599867	0.548595	0.999953	Faf2
FBgn0032704	394.876	0.182617	0.33621	0.543164	0.587017	0.999953	Jwa
FBgn0032702	269.113	-0.142446	0.356738	-0.399301	0.689671	0.999953	CG10376
FBgn0005617	532.175	-0.0900055	0.305888	-0.294243	0.768572	0.999953	msl-1
FBgn0015553	76.012	0.113343	0.478976	0.236637	0.812938	0.999953	tos
FBgn0032724	150.481	0.0341108	0.436818	0.0780893	0.937757	0.999953	CG10428
FBgn0032728	120.204	-0.47042	0.399873	-1.17642	0.239426	0.999953	Tango6
FBgn0032730	27.9814	-0.447579	0.617592	-0.724716	0.468626	0.999953	CG10431
FBgn0032732	68.5906	0.583088	0.458021	1.27306	0.202997	0.999953	CG15168
FBgn0032734	24.0256	0.665262	0.786217	0.846156	0.397466	0.999953	CG15169
FBgn0051793	294.224	0.151145	0.323574	0.46711	0.640422	0.999953	CG31793
FBgn0032741	228.2	-0.0276912	0.485745	-0.0570076	0.954539	0.999953	Sidpn
FBgn0002022	260.07	0.215561	0.385061	0.55981	0.575609	0.999953	Catsup
FBgn0032746	94.0205	-0.0310341	0.446163	-0.0695577	0.944546	0.999953	CG10470
FBgn0032748	494.994	-0.274341	0.327483	-0.837726	0.402185	0.999953	CG10492
FBgn0032750	38.0308	0.106363	0.602113	0.17665	0.859784	0.999953	CG10495
FBgn0000075	25.6902	-0.304872	0.646776	-0.471373	0.637375	0.999953	amd
FBgn0002036	177.506	0.315108	0.38834	0.811421	0.417124	0.999953	CG10561
FBgn0010300	1485.53	-0.27316	0.351973	-0.776082	0.437701	0.999953	brat
FBgn0002031	226.627	-0.0479478	0.383375	-0.125068	0.90047	0.999953	l(2)37Cc
FBgn0000422	1036.76	0.117868	0.329217	0.358024	0.720326	0.999953	Ddc
FBgn0002023	130.406	0.0734821	0.381576	0.192575	0.847292	0.999953	Lim3
FBgn0032753	95.7914	0.151447	0.531265	0.28507	0.775591	0.999953	CG17572
FBgn0032752	261.627	0.246392	0.390052	0.631691	0.527589	0.999953	CG10702
FBgn0002021	92.3812	0.509432	0.46732	1.09011	0.275664	0.999953	l(2)37Bb
FBgn0032744	105.36	0.277633	0.449072	0.618237	0.536419	0.999953	Ttc19
FBgn0051800	99.5215	0.0895316	0.467607	0.191468	0.848159	0.999953	CG31800
FBgn0001202	453.819	0.143988	0.332764	0.432704	0.66523	0.999953	hook
FBgn0032731	518.171	-0.00531727	0.320371	-0.0165972	0.986758	0.999953	Swip-1
FBgn0032729	170.365	0.235226	0.358031	0.656999	0.511181	0.999953	L2HGDH
FBgn0015772	1306.65	-0.154638	0.319352	-0.484224	0.628227	0.999953	Nak
FBgn0032727	98.9349	-0.170178	0.433917	-0.392191	0.694917	0.999953	CG10623
FBgn0032726	130.714	1.00209	0.595009	1.68417	0.0921495	0.999953	CG10621
FBgn0032725	89.8581	-0.201847	0.42553	-0.474342	0.635256	0.999953	Nedd8
FBgn0032723	474.443	0.00692745	0.317657	0.021808	0.982601	0.999953	ssp3
FBgn0010309	145.602	0.00800491	0.395667	0.0202314	0.983859	0.999953	pigeon
FBgn0015380	246.691	0.132409	0.337669	0.392127	0.694964	0.999953	drl
FBgn0032770	26.5531	1.00246	0.678505	1.47745	0.139554	0.999953	CG13086
FBgn0032772	36.1483	-0.687439	0.561004	-1.22537	0.220434	0.999953	CG17350
FBgn0051798	23.551	0.00613813	0.676322	0.00907576	0.992759	0.999953	CG31798
FBgn0032779	93.9923	0.423422	0.410787	1.03076	0.302654	0.999953	CG16771
FBgn0032781	100.864	0.257761	0.415394	0.620521	0.534915	0.999953	RtcB
FBgn0032782	194.246	-0.242522	0.349703	-0.693508	0.487991	0.999953	Rab9
FBgn0032783	705.004	0.472223	0.3384	1.39546	0.162878	0.999953	CG10237
FBgn0032775	230.974	0.285789	0.433101	0.659867	0.509339	0.999953	CG17544
FBgn0032774	1344.47	-0.377604	0.355736	-1.06147	0.288475	0.999953	CG17549
FBgn0032773	1556.06	-0.617463	1.0505	-0.587779	0.556681	0.999953	fon
FBgn0024245	74.9536	0.281896	0.513724	0.548731	0.58319	0.999953	dnt
FBgn0003346	67.7042	0.31945	0.535419	0.596635	0.550751	0.999953	RanGAP
FBgn0032785	120.034	0.294011	0.434249	0.677057	0.49837	0.999953	CG10026
FBgn0000964	118.558	-1.06496	0.552916	-1.92608	0.054094	0.999953	tj
FBgn0032791	27.5261	0.193655	0.643425	0.300976	0.763433	0.999953	CG18094
FBgn0002044	778.416	-0.135651	0.366954	-0.369668	0.71163	0.999953	swm
FBgn0040268	93.1098	-0.0401355	0.43696	-0.0918517	0.926816	0.999953	Top3alpha
FBgn0032798	442.93	-0.0973627	0.442688	-0.219935	0.825922	0.999953	CG10132
FBgn0032800	334.573	0.0781549	0.322618	0.242252	0.808585	0.999953	CG10137
FBgn0053116	202.789	-0.181052	0.360116	-0.50276	0.615133	0.999953	CG33116
FBgn0032803	47.4468	0.41692	0.551987	0.755308	0.450064	0.999953	CG13082
FBgn0041180	3110.04	0.255594	0.293781	0.870013	0.384293	0.999953	Tep4
FBgn0032810	244.945	-0.109356	0.38418	-0.284649	0.775913	0.999953	CG13077
FBgn0032814	108.714	0.470348	0.398438	1.18048	0.237809	0.999953	CG10366
FBgn0000464	335.563	-0.188178	0.347175	-0.542026	0.5878	0.999953	Lar
FBgn0032813	26.7912	-0.105183	0.673252	-0.156231	0.875851	0.999953	PCNA2
FBgn0032811	26.3123	-0.0966037	0.648124	-0.149051	0.881513	0.999953	CG10268
FBgn0032801	54.8089	-0.217039	0.519761	-0.417576	0.676257	0.999953	CG10165
FBgn0032799	94.7762	-0.0152513	0.448454	-0.0340086	0.97287	0.999953	CG10166
FBgn0032797	4271.52	0.152332	0.297138	0.512664	0.608186	0.999953	Hasp
FBgn0032796	793.497	-0.100075	0.30327	-0.329987	0.74141	0.999953	CG10188
FBgn0032793	39.8462	0.0319346	0.556516	0.0573832	0.95424	0.999953	CG10189
FBgn0032790	37.5802	-0.102516	0.541801	-0.189214	0.849925	0.999953	CG10194
FBgn0032787	39.5384	-0.343828	0.559343	-0.614699	0.538754	0.999953	CG10195
FBgn0024230	136.788	0.0595252	0.381014	0.156228	0.875853	0.999953	Hs2st
FBgn0032816	50.7555	0.0702713	0.490796	0.143178	0.886149	0.999953	Nf-YB
FBgn0032819	38.6416	-0.619732	0.586713	-1.05628	0.290842	0.999953	CG10463
FBgn0032822	26.3378	0.340169	0.639949	0.531557	0.595033	0.999953	CG10466
FBgn0003931	1780.35	-0.383313	1.31716	-0.291014	0.77104	0.999953	snRNA:U4:38AB
FBgn0003923	19984.6	-0.211118	0.51401	-0.410726	0.681273	0.999953	snRNA:U2:38ABb
FBgn0032833	994.43	0.341072	0.341692	0.998185	0.31819	0.999953	COX4
FBgn0032835	164.895	1.38049	0.583362	2.36644	0.0179602	0.999953	CG16772
FBgn0032836	1438.29	0.394315	0.476627	0.827304	0.408065	0.999953	CG10680
FBgn0014000	179.334	-0.484291	0.526411	-0.919986	0.35758	0.999953	Hf
FBgn0042129	102.509	0.278782	0.429264	0.649443	0.516052	0.999953	OS9
FBgn0003922	19993.2	-0.211727	0.513884	-0.412013	0.68033	0.999953	snRNA:U2:38ABa
FBgn0032824	35.6873	-0.294125	0.555358	-0.529613	0.59638	0.999953	CG13962
FBgn0043022	35.1994	-0.960314	0.734211	-1.30795	0.190889	0.999953	snRNA:U5:38ABa
FBgn0004811	165.828	0.263505	0.359596	0.732781	0.463692	0.999953	fs(2)ltoPP43
FBgn0032821	889.361	-0.00875799	0.309994	-0.0282521	0.977461	0.999953	CdGAPr
FBgn0032820	265.297	-0.713511	0.556796	-1.28146	0.200033	0.999953	fbp
FBgn0032818	46.5027	0.304226	0.541099	0.562236	0.573955	0.999953	CG10628
FBgn0032817	1805.32	-0.0280118	0.290866	-0.0963046	0.923279	0.999953	CG10631
FBgn0032840	1087.56	0.226444	0.291108	0.77787	0.436646	0.999953	sNPF
FBgn0019686	29.3068	0.00765596	0.599682	0.0127667	0.989814	0.999953	lok
FBgn0045064	247.288	-0.0985402	0.345299	-0.285376	0.775356	0.999953	bwa
FBgn0032846	64.5129	0.217787	0.456181	0.477414	0.633067	0.999953	CG10721
FBgn0032850	36.7389	0.304082	0.601162	0.505824	0.61298	0.999953	Kua
FBgn0032849	38.0359	0.191448	0.548421	0.34909	0.727022	0.999953	mRpS18B
FBgn0032847	58.8595	-0.338065	0.485763	-0.695946	0.486463	0.999953	Taf13
FBgn0032845	125.425	0.119245	0.392847	0.30354	0.761478	0.999953	CG10747
FBgn0032843	37.6154	0.0933798	0.627132	0.1489	0.881633	0.999953	CG10730
FBgn0003978	31.7374	-0.0428869	0.577975	-0.0742021	0.94085	0.999953	vls
FBgn0014127	58.776	0.302153	0.46805	0.645558	0.518566	0.999953	barr
FBgn0003475	2065.21	-0.0394034	0.354402	-0.111183	0.911471	0.999953	spir
FBgn0015803	510.698	-0.084715	0.3045	-0.27821	0.780851	0.999953	RtGEF
FBgn0032857	264.905	0.2104	0.363124	0.579415	0.562309	0.999953	CG10947
FBgn0011638	208.042	-0.0751397	0.387627	-0.193845	0.846297	0.999953	La
FBgn0032870	163.735	-0.137312	0.397336	-0.345582	0.729657	0.999953	CG2608
FBgn0032873	61.327	-0.0233748	0.480962	-0.0486001	0.961238	0.999953	CG2614
FBgn0032880	671.572	0.218347	0.315483	0.692104	0.488872	0.999953	TM9SF2
FBgn0032879	301.696	-0.0742649	0.359407	-0.206632	0.836297	0.999953	CarT
FBgn0014859	1077.08	-0.0981287	1.13463	-0.0864849	0.931081	0.999953	Hr38
FBgn0032876	475.41	-0.140919	0.334125	-0.421754	0.673205	0.999953	Cen
FBgn0051678	981.458	-0.142716	0.29029	-0.491633	0.622979	0.999953	CG31678
FBgn0032882	160.346	-0.00172164	0.372973	-0.004616	0.996317	0.999953	Ns4
FBgn0011202	571.941	0.018443	0.306218	0.0602283	0.951974	0.999953	dia
FBgn0032884	133.206	0.315174	0.422196	0.746511	0.455359	0.999953	Pomp
FBgn0032886	696.365	0.118281	0.340018	0.347865	0.727941	0.999953	CG9328
FBgn0032889	242.773	-0.0160353	0.397688	-0.0403212	0.967837	0.999953	CG9331
FBgn0051673	70.3119	0.288254	0.456845	0.630966	0.528063	0.999953	CG31673
FBgn0051676	203.2	0.409242	0.445054	0.919532	0.357817	0.999953	CG31676
FBgn0032895	59.0067	0.605863	0.525801	1.15227	0.249212	0.999953	twit
FBgn0032897	978.019	0.0359046	0.300154	0.119621	0.904784	0.999953	CG9336
FBgn0032899	187.783	0.130309	0.399421	0.326245	0.744239	0.999953	CG9338
FBgn0051675	92.5117	0.122807	0.408102	0.300924	0.763473	0.999953	CG31675
FBgn0032900	37.2357	0.217686	0.594443	0.366202	0.714214	0.999953	CG14401
FBgn0032906	17.6683	1.03605	0.811892	1.27609	0.201923	0.999953	RPA2
FBgn0032901	207.099	-0.274789	0.351753	-0.781198	0.434686	0.999953	sky
FBgn0032883	112.263	0.171193	0.400576	0.427368	0.669111	0.999953	Rhau
FBgn0032881	88.1182	-0.102011	0.441732	-0.230935	0.817366	0.999953	CG9319
FBgn0032911	382.735	0.116464	0.325552	0.357743	0.720536	0.999953	tadr
FBgn0040297	617.597	-0.0996415	0.349532	-0.285071	0.77559	0.999953	Nhe2
FBgn0032919	156.193	-0.695367	0.444019	-1.56607	0.117331	0.999953	CG9253
FBgn0032923	136.588	-0.419488	0.387423	-1.08276	0.278913	0.999953	CG9248
FBgn0032925	84.3499	0.136	0.459091	0.296237	0.767049	0.999953	CG9246
FBgn0010100	4472.56	-0.0797998	0.318404	-0.250625	0.802104	0.999953	Acon
FBgn0026255	108.242	-0.17148	0.473996	-0.361775	0.71752	0.999953	clumsy
FBgn0026577	1088.11	-0.316322	0.37916	-0.834271	0.404129	0.999953	CG8677
FBgn0021856	93.107	0.176946	0.406243	0.435566	0.663152	0.999953	l(2)k14505
FBgn0032938	856.702	0.127342	0.310867	0.409636	0.682073	0.999953	CG8671
FBgn0032935	359.074	0.0835672	0.318655	0.26225	0.793129	0.999953	Atg18b
FBgn0032934	127.873	-0.0825883	0.389284	-0.212154	0.831987	0.999953	CG8679
FBgn0003930	2128.05	-0.375807	1.11529	-0.336959	0.736148	0.999953	snRNA:U4:39B
FBgn0011829	55.8437	0.488971	0.494361	0.989097	0.322616	0.999953	Ret
FBgn0000239	554.558	-0.0934487	0.310611	-0.300854	0.763526	0.999953	bur
FBgn0032924	168.71	-0.108071	0.376635	-0.286938	0.77416	0.999953	Nbr
FBgn0032922	27.0672	-0.260369	0.653438	-0.39846	0.690291	0.999953	CG9249
FBgn0024371	114.149	-0.0744287	0.401728	-0.185272	0.853016	0.999953	E2f2
FBgn0023388	1557.01	0.206271	0.298225	0.691664	0.489148	0.999953	Dap160
FBgn0032910	207.656	-0.205439	0.364146	-0.564167	0.572641	0.999953	CG9265
FBgn0032943	324.226	-0.0402796	0.39391	-0.102256	0.918554	0.999953	Tsp39D
FBgn0032945	291.736	-1.44494	1.21963	-1.18474	0.23612	0.999953	CG8665
FBgn0032946	12456.6	0.149639	0.292483	0.511617	0.608919	0.999953	nrv3
FBgn0032940	1013.92	-0.0846981	0.301198	-0.281203	0.778554	0.999953	Mondo
FBgn0041336	53.8773	0.474611	0.603819	0.786016	0.431858	0.999953	Cyp6t2Psi
FBgn0003885	742.193	0.238865	0.300409	0.795132	0.426537	0.999953	alphaTub84D
FBgn0051146	227.889	-0.331255	0.417566	-0.793299	0.427604	0.999953	Nlg1
FBgn0015568	333.712	0.495061	0.318287	1.55539	0.119853	0.999953	alpha-Est1
FBgn0015575	1165.35	-0.0293493	0.369637	-0.0794005	0.936714	0.999953	alpha-Est7
FBgn0015576	858.193	0.528159	0.400169	1.31984	0.186888	0.999953	alpha-Est8
FBgn0037506	68.0442	-0.591558	0.461163	-1.28275	0.199578	0.999953	Mics1
FBgn0015577	1129.88	-0.0239512	0.329496	-0.0726905	0.942052	0.999953	alpha-Est9
FBgn0015569	192.842	0.449045	0.44488	1.00936	0.312801	0.999953	alpha-Est10
FBgn0037504	53.134	-0.102885	0.518577	-0.198399	0.842733	0.999953	CG1142
FBgn0043853	1474.88	-0.017486	0.360358	-0.0485241	0.961299	0.999953	scaRNA:MeU5-C46
FBgn0037472	150.474	0.320911	0.375913	0.853685	0.393279	0.999953	CG10098
FBgn0051248	108.293	0.159908	0.465467	0.343544	0.731189	0.999953	CG31248
FBgn0037475	97.6759	0.307605	0.409868	0.750498	0.452955	0.999953	Fer1
FBgn0037478	39.7155	-0.0976429	0.54767	-0.178288	0.858497	0.999953	CG2656
FBgn0011020	46.9584	-0.118385	0.522765	-0.22646	0.820844	0.999953	Sas-4
FBgn0002306	477.335	0.260402	0.365557	0.712342	0.476253	0.999953	sas
FBgn0028400	2251.36	0.114272	0.283499	0.403076	0.686892	0.999953	Syt4
FBgn0001112	179.394	-0.155905	0.454759	-0.34283	0.731726	0.999953	Gld
FBgn0037491	61.8832	0.00578326	0.460034	0.0125714	0.98997	0.999953	CG1227
FBgn0037489	84.3445	-0.472269	0.455866	-1.03598	0.30021	0.999953	CG1234
FBgn0037482	221.326	0.0511595	0.356724	0.143415	0.885963	0.999953	CG10055
FBgn0037481	21.3966	0.370091	0.716338	0.516642	0.605406	0.999953	MAGE
FBgn0037473	123.517	0.00971123	0.410245	0.0236717	0.981114	0.999953	CG10068
FBgn0014863	2004.51	-0.624627	0.384274	-1.62548	0.104061	0.999953	Mlp84B
FBgn0000439	331.394	-0.47109	0.318179	-1.48058	0.138718	0.999953	Dfd
FBgn0000003	244321	-0.123321	0.361906	-0.340753	0.73329	0.999953	7SLRNA:CR32864
FBgn0037466	415.898	-0.0951156	0.368833	-0.257882	0.796498	0.999953	CG1965
FBgn0037468	717.327	0.239918	0.29616	0.810096	0.417885	0.999953	CG1943
FBgn0037469	71.3722	0.399841	0.43865	0.911528	0.362017	0.999953	Dpck
FBgn0003884	4352.31	0.326731	0.288171	1.13381	0.256875	0.999953	alphaTub84B
FBgn0037470	175.064	0.0759391	0.352444	0.215464	0.829405	0.999953	Tailor
FBgn0010774	366.539	-0.197619	0.313808	-0.629746	0.528861	0.999953	Ref1
FBgn0037467	271.953	-0.260287	0.352271	-0.738882	0.459978	0.999953	Ufl1
FBgn0037465	143.84	0.08795	0.398851	0.220508	0.825475	0.999953	CG1105
FBgn0003339	156.914	-0.21422	0.425595	-0.503342	0.614724	0.999953	Scr
FBgn0000166	22.5636	-0.438725	0.744341	-0.589413	0.555584	0.999953	bcd
FBgn0037448	315.38	0.0853544	0.395886	0.215604	0.829297	0.999953	CG15186
FBgn0010355	746.832	-0.22247	0.29992	-0.741764	0.45823	0.999953	Taf1
FBgn0024912	25.6756	0.599355	0.643665	0.931161	0.35177	0.999953	agt
FBgn0026566	86.9119	0.349468	0.419078	0.833897	0.404339	0.999953	CG1307
FBgn0053202	518.341	-0.177948	0.373247	-0.476757	0.633535	0.999953	dpr11
FBgn0037454	40.9505	-0.742646	0.556144	-1.33535	0.181762	0.999953	CG1137
FBgn0037433	153.609	-0.097528	0.435445	-0.223973	0.822778	0.999953	CG17919
FBgn0037435	45.717	-0.0691397	0.514162	-0.134471	0.89303	0.999953	CG18048
FBgn0037439	87.0186	-0.22473	0.453154	-0.495925	0.619948	0.999953	CG10286
FBgn0010282	155.575	-0.0280987	0.368625	-0.0762258	0.939239	0.999953	TfIIFalpha
FBgn0037442	978.267	0.0223759	0.31759	0.0704553	0.943831	0.999953	godzilla
FBgn0037446	145.935	-0.165064	0.399809	-0.412855	0.679713	0.999953	Zif
FBgn0037447	276.263	-0.183115	0.381255	-0.480297	0.631016	0.999953	Neurochondrin
FBgn0037445	982.458	-0.197214	0.290611	-0.678621	0.497378	0.999953	CG9727
FBgn0037443	1115.25	-0.368068	0.309784	-1.18815	0.234776	0.999953	Dmtn
FBgn0037440	204	0.0844546	0.34619	0.243955	0.807266	0.999953	CRAT
FBgn0037515	216.592	-0.00596013	0.388428	-0.0153442	0.987758	0.999953	Sp7
FBgn0037518	27.577	-0.0789195	0.630215	-0.125226	0.900344	0.999953	CG2641
FBgn0051472	145.517	0.361059	0.38892	0.928364	0.353219	0.999953	sgll
FBgn0037526	61.8027	-0.120356	0.527053	-0.228357	0.819369	0.999953	ArgRS-m
FBgn0024909	72.4859	0.0521424	0.456477	0.114228	0.909057	0.999953	Taf7
FBgn0014931	15.9848	-1.28836	0.868919	-1.48271	0.138151	0.999953	CG2678
FBgn0002542	45.1072	-0.227609	0.536528	-0.424227	0.6714	0.999953	lds
FBgn0000504	619.652	0.169048	0.376988	0.448417	0.653852	0.999953	dsx
FBgn0014930	132.919	0.0363753	0.442275	0.082246	0.934451	0.999953	CG2846
FBgn0004901	43.1609	0.0871804	0.527665	0.165219	0.868771	0.999953	Prat
FBgn0037530	576.623	0.0710762	0.310919	0.2286	0.819179	0.999953	EMC1
FBgn0037529	236.926	0.0584651	0.346903	0.168535	0.866163	0.999953	mRpS9
FBgn0037521	833.999	-0.156769	0.56925	-0.275395	0.783013	0.999953	CG2993
FBgn0037513	189.147	-0.698209	0.401368	-1.73957	0.0819341	0.999953	pyd3
FBgn0010401	66.8113	0.846772	3.53568	0.239493	0.810723	0.999953	Os-C
FBgn0037536	568.33	-0.191177	0.336076	-0.568848	0.569459	0.999953	CG2698
FBgn0037538	59.8988	-0.0795869	0.501514	-0.158693	0.873911	0.999953	CG3223
FBgn0037540	47.4372	0.127911	0.511601	0.250022	0.802571	0.999953	Pbp95
FBgn0010812	220.932	-0.325316	0.347607	-0.935874	0.349338	0.999953	unc-45
FBgn0037546	279.185	0.0172985	0.356575	0.0485129	0.961308	0.999953	mAChR-B
FBgn0037548	127.281	-0.0842776	0.409184	-0.205965	0.836818	0.999953	CG7900
FBgn0037551	410.186	0.105289	0.347478	0.303008	0.761883	0.999953	Gie
FBgn0037552	99.4536	-0.473589	0.533992	-0.886884	0.375141	0.999953	CG7800
FBgn0037553	70.4063	0.393079	0.469946	0.836435	0.40291	0.999953	CG18249
FBgn0037554	145.625	0.0603912	0.370511	0.162994	0.870523	0.999953	DNApol-iota
FBgn0040528	41.4437	0.34583	0.618015	0.559583	0.575764	0.999953	CG15864
FBgn0037556	448.029	-0.32773	0.412565	-0.794371	0.42698	0.999953	CG9636
FBgn0001138	109.903	0.190729	0.389223	0.490026	0.624115	0.999953	grn
FBgn0037544	77.0871	0.00965207	0.436681	0.0221033	0.982366	0.999953	CG11035
FBgn0037541	2157.39	0.0157671	0.302175	0.0521786	0.958386	0.999953	CG2747
FBgn0037539	146.982	-0.214091	0.445789	-0.480251	0.631049	0.999953	CG10435
FBgn0040524	57.3239	0.787794	0.586408	1.34342	0.179135	0.999953	CG11052
FBgn0037537	675.41	-0.11644	0.317752	-0.366449	0.71403	0.999953	CG2767
FBgn0037534	658.432	0.591629	0.343025	1.72474	0.0845739	0.999953	CG2781
FBgn0037533	1234.04	0.214627	0.300232	0.714871	0.474689	0.999953	CD98hc
FBgn0037566	78.7339	0.556828	0.440705	1.26349	0.206412	0.999953	mRpL1
FBgn0037573	144.268	0.411236	0.388507	1.0585	0.289827	0.999953	CG7483
FBgn0062412	25.2459	0.70858	0.725948	0.976075	0.329027	0.999953	Ctr1B
FBgn0004908	30.4832	0.359424	0.67089	0.535742	0.592137	0.999953	Arl2
FBgn0037580	340.918	0.117448	0.321282	0.36556	0.714693	0.999953	DppIII
FBgn0020249	290.268	-0.0929336	0.422099	-0.22017	0.825739	0.999953	stck
FBgn0037583	73.4364	-0.300381	0.440369	-0.682113	0.495168	0.999953	CG9684
FBgn0037578	68.2394	0.0828977	0.471526	0.175807	0.860445	0.999953	CG9601
FBgn0040529	708.686	0.263578	0.397372	0.663303	0.507137	0.999953	COX7A
FBgn0003129	11.3412	1.51544	1.10528	1.37109	0.170348	0.999953	Poxm
FBgn0037574	55.7185	0.0876337	0.597733	0.14661	0.88344	0.999953	Coq2
FBgn0037565	75.9714	-0.53288	0.437379	-1.21835	0.223092	0.999953	CG9626
FBgn0037561	44.6291	-0.360033	0.598805	-0.601252	0.547672	0.999953	CG9630
FBgn0010173	218.898	0.181064	0.36064	0.502063	0.615623	0.999953	RpA-70
FBgn0037592	230.255	-0.0744098	0.42096	-0.176762	0.859695	0.999953	CG11737
FBgn0037603	65.8164	0.339549	0.489091	0.694246	0.487528	0.999953	CG11753
FBgn0037606	253.598	0.201581	0.334039	0.603466	0.546199	0.999953	CG8032
FBgn0037607	1876.4	0.603021	0.352889	1.70881	0.0874858	0.999953	CG8036
FBgn0000447	95.1202	-0.148212	0.42582	-0.348063	0.727793	0.999953	Dhod
FBgn0024326	786.178	0.0869027	0.31211	0.278436	0.780677	0.999953	Mkk4
FBgn0037601	24.3967	-0.195915	0.791097	-0.24765	0.804405	0.999953	Cyp313b1
FBgn0051450	50.8625	0.090451	0.486681	0.185853	0.85256	0.999953	mRpS18A
FBgn0051453	27.1756	0.383008	0.707732	0.541177	0.588386	0.999953	pch2
FBgn0037608	52.9101	0.429264	0.488628	0.878509	0.379668	0.999953	mRpL19
FBgn0037610	34.8125	-0.448789	0.562326	-0.798095	0.424816	0.999953	CG8043
FBgn0037614	151.834	-0.00992039	0.372142	-0.0266575	0.978733	0.999953	TMEM216
FBgn0037617	46.4503	-0.062271	0.541507	-0.114996	0.908449	0.999953	nom
FBgn0037619	33.3653	0.00801111	0.595045	0.013463	0.989258	0.999953	CG8159
FBgn0037622	123.678	-0.129261	0.404366	-0.319664	0.749223	0.999953	CG8202
FBgn0037630	81.424	-0.339714	0.449091	-0.756448	0.449381	0.999953	Ir85a
FBgn0037632	201.228	-0.275089	0.402078	-0.684167	0.49387	0.999953	CCT7
FBgn0037634	35.0363	0.370307	0.564535	0.65595	0.511856	0.999953	hng2
FBgn0040532	871.413	0.726004	0.395424	1.83601	0.0663559	0.999953	CG8369
FBgn0037638	188.596	0.127858	0.34687	0.368606	0.712421	0.999953	CG8379
FBgn0037637	668.059	0.0979897	0.319815	0.306395	0.759304	0.999953	IscU
FBgn0037633	81.6809	0.165302	0.438221	0.377212	0.706016	0.999953	CG9839
FBgn0053189	32.1837	-0.342088	0.58086	-0.588933	0.555906	0.999953	CG33189
FBgn0053191	22.5709	-0.416981	0.662401	-0.629499	0.529022	0.999953	CG33191
FBgn0037627	46.0634	0.088993	0.525019	0.169504	0.8654	0.999953	CG13318
FBgn0037623	317.912	0.13601	0.333111	0.408301	0.683052	0.999953	CG9801
FBgn0037621	90.508	-0.063017	0.417056	-0.1511	0.879897	0.999953	M1BP
FBgn0037620	24.7519	-0.002855	0.6461	-0.00441882	0.996474	0.999953	ranshi
FBgn0037613	33.5899	0.538872	0.615326	0.87575	0.381166	0.999953	Cks85A
FBgn0001180	61.4999	-0.422697	0.495081	-0.853793	0.39322	0.999953	hb
FBgn0037609	54.2469	0.203192	0.482854	0.420815	0.67389	0.999953	CG9773
FBgn0037643	2292.98	-0.174072	0.360708	-0.482584	0.629391	0.999953	ScsbetaA
FBgn0037646	118.132	-0.454186	0.474439	-0.957312	0.33841	0.999953	CAHbeta
FBgn0027503	320.216	0.132934	0.335534	0.396187	0.691967	0.999953	CG11970
FBgn0037648	127.869	-0.043689	0.382379	-0.114256	0.909035	0.999953	CG11975
FBgn0037652	77.5126	0.0621108	0.439503	0.14132	0.887617	0.999953	CG11980
FBgn0037653	168.456	-0.0742283	0.366829	-0.202351	0.839642	0.999953	CG11982
FBgn0037656	23.8843	0.669351	0.648648	1.03192	0.302111	0.999953	CG11986
FBgn0037657	162.494	-0.179025	0.362954	-0.493243	0.621841	0.999953	hyx
FBgn0028708	84.8452	-0.114755	0.491236	-0.233605	0.815292	0.999953	Mst85C
FBgn0037659	638.487	-0.0702125	0.308415	-0.227656	0.819914	0.999953	Kdm2
FBgn0037662	32.1543	-0.490747	0.660379	-0.743129	0.457404	0.999953	CG11997
FBgn0037670	29.6313	0.428646	0.620383	0.690938	0.489605	0.999953	Ibf1
FBgn0037671	1030.58	0.252255	0.300073	0.840648	0.400545	0.999953	ATP6AP2
FBgn0010803	148.598	0.20035	0.373753	0.53605	0.591924	0.999953	TrpRS
FBgn0037672	22.376	0.105629	0.702123	0.150442	0.880416	0.999953	sage
FBgn0000412	492.399	0.160176	0.309839	0.516965	0.60518	0.999953	D1
FBgn0003165	3037.03	-0.197831	0.371886	-0.531966	0.59475	0.999953	pum
FBgn0037660	126.964	0.127344	0.379338	0.335699	0.737098	0.999953	beag
FBgn0010222	209.478	0.132349	0.540082	0.245054	0.806415	0.999953	Nmdmc
FBgn0002932	114.046	-0.158209	0.474833	-0.333188	0.738992	0.999953	neur
FBgn0040534	36.7468	-0.0287205	0.56986	-0.0503992	0.959804	0.999953	Sf3b5
FBgn0037655	1006.88	-0.0177717	0.294852	-0.0602733	0.951938	0.999953	Kcmf1
FBgn0026380	120.377	0.211892	0.413239	0.512758	0.60812	0.999953	Prosbeta3
FBgn0051100	123.259	0.016207	0.39279	0.0412613	0.967088	0.999953	CG31100
FBgn0037647	117.378	0.17856	0.39304	0.454305	0.649609	0.999953	RagA-B
FBgn0037644	137.078	0.0508083	0.370671	0.137071	0.890974	0.999953	CG11964
FBgn0037680	138.404	0.065572	0.417346	0.157117	0.875153	0.999953	pasi2
FBgn0037687	41.8627	0.358231	0.559118	0.640708	0.521712	0.999953	CG8132
FBgn0011740	259.391	0.082854	0.353879	0.234131	0.814883	0.999953	alpha-Man-IIa
FBgn0037697	325.911	0.272117	0.407383	0.667963	0.504157	0.999953	GstZ2
FBgn0037696	38.7367	0.0213764	0.538664	0.0396842	0.968345	0.999953	GstZ1
FBgn0037690	146.567	0.769687	0.375194	2.05144	0.0402241	0.999953	Task7
FBgn0037688	150.499	0.0473365	0.391881	0.120793	0.903855	0.999953	CG9356
FBgn0037686	1030.39	-0.389041	0.327233	-1.18888	0.234487	0.999953	RpL34b
FBgn0000723	696.348	0.0925321	0.347318	0.266419	0.789917	0.999953	FER
FBgn0037679	128.602	-0.365895	0.387117	-0.94518	0.344567	0.999953	Aduk
FBgn0037676	602.94	0.391689	0.357287	1.09629	0.272953	0.999953	CG8861
FBgn0037700	126.413	0.198886	0.384415	0.517373	0.604896	0.999953	CG8149
FBgn0014022	73.9605	-0.29691	0.48073	-0.617623	0.536824	0.999953	Rlb1
FBgn0037703	153.798	-0.0931158	0.37972	-0.245222	0.806284	0.999953	JHDM2
FBgn0037702	1005.89	0.0935807	0.292339	0.320111	0.748884	0.999953	CG8176
FBgn0037707	63.3395	0.075081	0.459172	0.163514	0.870114	0.999953	RnpS1
FBgn0037709	85.0977	0.123639	0.515502	0.239842	0.810453	0.999953	CG8199
FBgn0027950	82.7271	-0.0723477	0.419096	-0.172628	0.862944	0.999953	MBD-like
FBgn0037712	59.6543	0.102214	0.46799	0.218411	0.827109	0.999953	CG16789
FBgn0037717	246.854	0.15665	0.374128	0.418708	0.67543	0.999953	CG8301
FBgn0037718	340.623	0.0612152	0.398055	0.153786	0.877779	0.999953	P58IPK
FBgn0037720	893.314	0.173008	0.309878	0.55831	0.576633	0.999953	CG8312
FBgn0037722	43.1387	-0.274717	0.535412	-0.513094	0.607886	0.999953	CG8319
FBgn0037723	27.0179	-0.431856	0.635276	-0.679793	0.496636	0.999953	SpdS
FBgn0012344	451.969	0.026044	0.326785	0.0796979	0.936478	0.999953	Dh44
FBgn0037727	32.9867	-1.18445	0.708979	-1.67065	0.0947915	0.999953	CG8358
FBgn0037728	542.842	-0.148934	0.343395	-0.433712	0.664498	0.999953	p23
FBgn0037731	133.827	0.268122	0.40307	0.665199	0.505923	0.999953	CG18542
FBgn0052939	133.827	0.268122	0.40307	0.665199	0.505923	0.999953	CG32939
FBgn0002431	2354.69	-0.159842	0.282867	-0.565078	0.572021	0.999953	hyd
FBgn0037734	547.847	0.25462	0.316572	0.804303	0.421222	0.999953	trbd
FBgn0051352	1024.77	0.104895	0.303722	0.345365	0.72982	0.999953	Unc-115a
FBgn0260463	107.157	0.0635749	0.448914	0.141619	0.887381	0.999953	Unc-115b
FBgn0069242	176.059	-0.234277	0.393814	-0.594894	0.551915	0.999953	eca
FBgn0037730	32.2742	-0.563156	0.60739	-0.927173	0.353837	0.999953	CG9444
FBgn0037726	266.608	-0.225507	0.376784	-0.598504	0.549503	0.999953	CG9492
FBgn0003334	568.618	-0.0231221	0.322585	-0.0716775	0.942859	0.999953	Scm
FBgn0005585	1639.96	-0.253476	0.335747	-0.754962	0.450272	0.999953	Calr
FBgn0037721	99.9572	0.291053	0.443767	0.655867	0.511909	0.999953	CG9427
FBgn0027338	1411.68	-0.0916599	0.30519	-0.300337	0.76392	0.999953	Kap-alpha3
FBgn0037715	289.009	0.0161922	0.324934	0.0498322	0.960256	0.999953	CG9399
FBgn0037714	119.108	-0.0155078	0.659333	-0.0235204	0.981235	0.999953	CG9396
FBgn0037713	28.9311	0.139739	0.636031	0.219705	0.826101	0.999953	CG16790
FBgn0037710	75.9604	-0.290884	0.448267	-0.648908	0.516398	0.999953	CG9393
FBgn0024833	325.504	0.0885044	0.354247	0.249838	0.802712	0.999953	AP-1mu
FBgn0037708	36.7046	-0.0903826	0.593571	-0.152269	0.878975	0.999953	CG9386
FBgn0037705	1635.56	-0.247918	0.413579	-0.599446	0.548876	0.999953	mura
FBgn0000244	836.045	-0.158483	0.297812	-0.532157	0.594617	0.999953	by
FBgn0014023	69.5208	0.124132	0.460988	0.269274	0.787719	0.999953	mRpL47
FBgn0003205	467.804	0.145613	0.315669	0.461286	0.644594	0.999953	Ras85D
FBgn0014380	71.6376	0.012958	0.534352	0.0242499	0.980653	0.999953	RhoL
FBgn0037698	2029.19	-0.213199	0.362295	-0.588469	0.556218	0.999953	CG16779
FBgn0037737	193.651	0.0382588	0.361158	0.105934	0.915635	0.999953	Pnn
FBgn0005777	236.32	-0.180865	0.352092	-0.513687	0.607471	0.999953	PpD3
FBgn0037743	257.925	-0.232253	0.339549	-0.684005	0.493972	0.999953	CG8412
FBgn0037754	798.967	0.363751	0.317074	1.14721	0.251293	0.999953	CG8500
FBgn0037756	215.902	-0.109995	0.383884	-0.286531	0.774471	0.999953	CG8507
FBgn0037757	193.849	-0.00945466	0.369603	-0.0255806	0.979592	0.999953	CG8516
FBgn0037770	322.839	-0.0068285	0.355189	-0.019225	0.984662	0.999953	Art4
FBgn0037766	281.915	0.00207866	0.368792	0.0056364	0.995503	0.999953	Teh1
FBgn0037763	11.9989	2.30082	1.30499	1.76309	0.0778852	0.999953	CG16904
FBgn0037760	960.643	-0.0795768	0.307008	-0.259201	0.79548	0.999953	FBXO11
FBgn0037758	553.622	0.384688	0.302601	1.27127	0.203632	0.999953	CG9467
FBgn0037755	204.606	0.00320453	0.353582	0.00906304	0.992769	0.999953	CG12945
FBgn0002868	221.965	-0.354173	0.340589	-1.03988	0.298394	0.999953	MtnA
FBgn0037749	100.759	0.339134	0.432614	0.78392	0.433087	0.999953	CG9471
FBgn0024330	112.399	0.253813	0.405404	0.626073	0.531267	0.999953	MED6
FBgn0037741	86.0572	-0.156417	0.451876	-0.34615	0.72923	0.999953	CG16908
FBgn0037739	53.0889	0.0169225	0.508892	0.0332536	0.973472	0.999953	CG12948
FBgn0037736	857.874	0.115911	0.328834	0.352492	0.724469	0.999953	side-VII
FBgn0027524	40.4079	0.399473	0.536091	0.74516	0.456175	0.999953	CG3909
FBgn0037778	35.7459	-0.209582	0.573668	-0.365337	0.71486	0.999953	mtTFB2
FBgn0037780	245.052	-0.0503518	0.358274	-0.14054	0.888233	0.999953	ohgt
FBgn0041105	16.1594	-0.00539302	0.970002	-0.0055598	0.995564	0.999953	nerfin-2
FBgn0037788	272.416	0.527499	0.366222	1.44038	0.149759	0.999953	CG3940
FBgn0037796	323.909	-0.153033	0.35926	-0.425966	0.670132	0.999953	CG12814
FBgn0040238	394.121	0.0028341	0.323956	0.0087484	0.99302	0.999953	Best1
FBgn0037794	93.4027	-0.0388319	0.452614	-0.0857947	0.93163	0.999953	CG6254
FBgn0037792	53.5134	0.013289	0.501851	0.0264801	0.978874	0.999953	TAF1B
FBgn0004889	940.539	-0.346737	0.32769	-1.05813	0.289998	0.999953	tws
FBgn0028734	668.979	-0.170337	0.335211	-0.508148	0.61135	0.999953	Fmr1
FBgn0037779	83.2754	-0.455613	0.496128	-0.918336	0.358443	0.999953	CG12811
FBgn0037777	46.5365	0.725954	0.530002	1.36972	0.170775	0.999953	CG11722
FBgn0053208	3086.2	-0.0955364	0.310322	-0.307863	0.758187	0.999953	Mical
FBgn0037801	90.6974	0.0202394	0.478085	0.0423342	0.966232	0.999953	CG3999
FBgn0040078	68.66	-0.0997481	0.469953	-0.212251	0.831911	0.999953	pont
FBgn0037809	27.553	-0.324507	0.643407	-0.504357	0.61401	0.999953	CG12818
FBgn0037810	218.149	-0.189174	0.365748	-0.517224	0.605	0.999953	sle
FBgn0037811	78.9562	-0.365348	0.459729	-0.794703	0.426786	0.999953	CG12592
FBgn0015396	100.037	-0.386643	0.49608	-0.779395	0.435747	0.999953	jumu
FBgn0020379	276.835	-0.163968	0.408262	-0.401625	0.68796	0.999953	Rfx
FBgn0037807	140.354	0.716888	0.448461	1.59855	0.109921	0.999953	CG6293
FBgn0037802	22.12	0.227822	0.70536	0.322987	0.746705	0.999953	Sirt6
FBgn0037798	74.5173	-0.104433	0.476519	-0.219159	0.826526	0.999953	CG12817
FBgn0025879	366.253	0.230453	0.329313	0.699799	0.484053	0.999953	Timp
FBgn0037817	86.7838	-0.0872749	0.484568	-0.180109	0.857067	0.999953	Cyp12e1
FBgn0037816	36.4408	-0.0267931	0.56999	-0.0470063	0.962508	0.999953	CG6345
FBgn0024957	529.869	0.281127	0.38084	0.738177	0.460407	0.999953	Irp-1B
FBgn0037814	183.9	0.180669	0.358612	0.503802	0.614401	0.999953	CG6325
FBgn0037831	247.178	-0.0062473	0.373637	-0.0167202	0.98666	0.999953	Cap-H2
FBgn0037835	385.469	0.266468	0.36563	0.728792	0.466129	0.999953	CG14687
FBgn0037838	93.524	0.576084	0.406314	1.41783	0.15624	0.999953	TTLL15
FBgn0037843	176.719	-0.151042	0.369566	-0.4087	0.68276	0.999953	CG4511
FBgn0037848	134.963	0.00523621	0.38739	0.0135166	0.989216	0.999953	Tsp86D
FBgn0037849	176.273	0.358627	0.401595	0.893007	0.371854	0.999953	CG4596
FBgn0011768	213.227	0.065618	0.342679	0.191485	0.848145	0.999953	Fdh
FBgn0037846	97.043	0.183589	0.403027	0.455527	0.64873	0.999953	CG6574
FBgn0037845	47.6513	0.827744	0.513855	1.61085	0.107212	0.999953	CG14694
FBgn0037842	47.3056	-0.0109026	0.519644	-0.0209809	0.983261	0.999953	CG6567
FBgn0037834	78.8844	0.204981	0.479516	0.427474	0.669034	0.999953	Art1
FBgn0010421	66.2913	0.0723863	0.47263	0.153156	0.878275	0.999953	TfIIFbeta
FBgn0051390	67.6121	0.380361	0.446292	0.85227	0.394064	0.999953	MED7
FBgn0004841	62.2161	-0.212038	0.458161	-0.462802	0.643506	0.999953	TkR86C
FBgn0051278	19.1759	0.330571	0.796623	0.414966	0.678167	0.999953	CG31278
FBgn0037819	406.969	-0.421521	0.592762	-0.711113	0.477014	0.999953	CG14688
FBgn0037818	43.7484	0.221742	0.65091	0.340665	0.733356	0.999953	CG6465
FBgn0037856	86.5039	-0.0954661	0.480324	-0.198753	0.842456	0.999953	Leash
FBgn0037855	180.023	-0.355027	0.368279	-0.964017	0.335037	0.999953	CG6621
FBgn0042094	71.5907	-0.138752	0.4473	-0.310199	0.75641	0.999953	Adk3
FBgn0037853	58.5237	0.443213	0.478984	0.925318	0.354801	0.999953	CG14696
FBgn0037852	134.086	0.176955	0.423974	0.417372	0.676407	0.999953	Tpc1
FBgn0040259	444.524	-0.228235	0.354626	-0.643594	0.519839	0.999953	Ugt86Da
FBgn0037874	4054.8	-0.247331	0.353656	-0.699357	0.484329	0.999953	Tctp
FBgn0037876	44.63	0.310413	0.515177	0.602537	0.546817	0.999953	CG4820
FBgn0020910	4768.66	-0.304092	0.293861	-1.03481	0.300755	0.999953	RpL3
FBgn0037879	13.9327	1.8968	0.984947	1.92579	0.0541303	0.999953	scpr-C
FBgn0037880	37.989	-0.0367022	0.619335	-0.0592607	0.952744	0.999953	CG17726
FBgn0051441	25.8653	0.0275614	0.636614	0.0432936	0.965467	0.999953	CG31441
FBgn0051388	76.8585	0.0371581	0.441101	0.0842393	0.932866	0.999953	CG31388
FBgn0037891	1009.23	0.204123	0.314021	0.65003	0.515673	0.999953	CG5214
FBgn0037890	295.202	0.0316937	0.337874	0.0938034	0.925265	0.999953	CG17734
FBgn0037884	154.214	0.180533	0.380462	0.47451	0.635136	0.999953	Arfip
FBgn0037882	39.111	0.2795	0.543415	0.514339	0.607015	0.999953	CG17187
FBgn0037881	204.588	0.125615	0.359709	0.349212	0.72693	0.999953	GCC88
FBgn0037878	73.8054	0.269622	0.466261	0.578263	0.563087	0.999953	CG6693
FBgn0037877	207.098	0.0629081	0.366509	0.171641	0.863719	0.999953	CG6689
FBgn0037875	104.508	0.239993	0.421169	0.569826	0.568796	0.999953	ZnT86D
FBgn0037873	505.945	0.292331	0.403271	0.7249	0.468513	0.999953	SdhC
FBgn0026315	100.9	0.141647	0.431493	0.328272	0.742706	0.999953	Ugt35a
FBgn0026314	821.215	0.52698	0.449093	1.17343	0.240623	0.999953	Ugt35b
FBgn0040255	25.134	-0.377746	0.64618	-0.584583	0.558828	0.999953	Ugt86De
FBgn0040256	228.123	0.346411	0.337738	1.02568	0.305042	0.999953	Ugt86Dd
FBgn0037892	48.2477	0.516161	0.512841	1.00647	0.314188	0.999953	mRpL40
FBgn0011774	44.7068	0.180786	0.515566	0.350655	0.725847	0.999953	Irbp
FBgn0037894	105.596	-0.0761321	0.396372	-0.192072	0.847686	0.999953	Ranbp9
FBgn0037897	435.977	-0.142656	0.310763	-0.45905	0.646198	0.999953	CG5270
FBgn0037900	79.6176	-0.0279097	0.451204	-0.061856	0.950677	0.999953	CG5276
FBgn0037902	146.983	0.41987	0.395077	1.06276	0.287893	0.999953	CG5281
FBgn0046225	119.944	0.137557	0.494329	0.278269	0.780806	0.999953	CG17230
FBgn0037908	104.798	0.102366	0.442656	0.231254	0.817117	0.999953	dpr5
FBgn0037906	44.9478	0.912253	0.59935	1.52207	0.127991	0.999953	PGRP-LB
FBgn0051374	375.582	-0.380227	0.316211	-1.20244	0.229191	0.999953	sals
FBgn0037901	50.2569	-0.0221276	0.50842	-0.0435222	0.965285	0.999953	Exd2
FBgn0037899	499.77	-0.142997	0.35908	-0.39823	0.69046	0.999953	RpL24-like
FBgn0037896	91.526	-0.339438	0.415907	-0.816138	0.414421	0.999953	ninaG
FBgn0037895	126.244	0.790864	0.412552	1.917	0.0552375	0.999953	CG6723
FBgn0037911	74.6213	0.347295	0.433036	0.801999	0.422553	0.999953	CG10898
FBgn0037917	449.519	0.0178999	0.312506	0.0572786	0.954323	0.999953	wkd
FBgn0037920	57.5869	-0.090211	0.486162	-0.185557	0.852792	0.999953	CG14710
FBgn0042205	29.9065	-0.308933	0.599512	-0.515307	0.606338	0.999953	CG18764
FBgn0037924	178.192	-0.241704	0.404815	-0.597072	0.550459	0.999953	CG14712
FBgn0037926	205.444	-0.17178	0.340694	-0.504206	0.614117	0.999953	Elp1
FBgn0037930	93.5791	-0.764858	0.586235	-1.30469	0.191997	0.999953	CG14715
FBgn0037933	108.64	0.110849	0.410184	0.270242	0.786974	0.999953	Ho
FBgn0037941	234.482	0.529524	0.417662	1.26783	0.20486	0.999953	CG12594
FBgn0037942	59.4643	-0.0161751	0.464612	-0.0348142	0.972228	0.999953	CG14721
FBgn0037943	171.474	0.347071	0.383215	0.905683	0.365104	0.999953	CG14722
FBgn0037944	339.605	-0.0419816	0.461419	-0.0909836	0.927506	0.999953	CG6923
FBgn0002906	113.2	-0.16814	0.390904	-0.430131	0.6671	0.999953	Blm
FBgn0037936	229.458	0.326795	0.49167	0.664662	0.506266	0.999953	CG6908
FBgn0037935	286.093	-0.188177	0.375774	-0.50077	0.616533	0.999953	CG6834
FBgn0037934	95.7777	0.437532	0.407717	1.07313	0.283215	0.999953	CG6830
FBgn0011290	103.416	-0.203278	0.453825	-0.447922	0.65421	0.999953	Taf12
FBgn0037931	132.786	0.34705	0.377098	0.920318	0.357407	0.999953	CG18476
FBgn0037923	21.8789	-0.751904	0.698505	-1.07645	0.281727	0.999953	CG6813
FBgn0051363	553.698	-0.00839444	0.411798	-0.0203848	0.983736	0.999953	Jupiter
FBgn0037918	623.224	0.0370645	0.299452	0.123775	0.901494	0.999953	CG6791
FBgn0037950	115.889	-0.0833353	0.467057	-0.178426	0.858388	0.999953	HisCl1
FBgn0019624	1180.85	0.14894	0.294658	0.505467	0.613231	0.999953	COX5A
FBgn0051368	166.901	-0.206738	0.408013	-0.506695	0.612369	0.999953	CG31368
FBgn0051211	1046.07	-0.0188058	0.323268	-0.058174	0.95361	0.999953	CG31211
FBgn0013276	9846.15	-0.856356	2.77044	-0.309105	0.757242	0.999953	Hsp70Ab
FBgn0037976	331.736	0.0956297	0.334017	0.286302	0.774647	0.999953	Tk
FBgn0037975	92.3085	-0.0768614	0.570077	-0.134827	0.892749	0.999953	CG3397
FBgn0037974	35.0249	0.0522715	0.577743	0.0904753	0.92791	0.999953	CG12224
FBgn0037973	65.6365	0.113123	0.669924	0.168859	0.865908	0.999953	CG18547
FBgn0013275	9992.47	-0.867123	2.77448	-0.312535	0.754634	0.999953	Hsp70Aa
FBgn0037963	569.361	0.0283221	0.303343	0.0933668	0.925612	0.999953	Cad87A
[truncated: 6,984 more rows]

## Sheet: X0_m_vs_XX_f
	baseMean	log2FoldChange	lfcSE	stat	pvalue	padj	gene_name
FBgn0019661	12453.7	6.72131	0.277058	24.2596	5.23953e-130	4.73392e-126	lncRNA:roX1
FBgn0019660	338.716	6.84607	0.490302	13.963	2.62319e-44	1.18503e-40	lncRNA:roX2
FBgn0038398	1219.26	3.02288	0.277566	10.8907	1.27708e-27	3.84614e-24	sxe2
FBgn0038236	2563.54	2.05525	0.204533	10.0485	9.32716e-24	2.10677e-20	Cyp313a1
FBgn0038290	219.06	5.22609	0.527674	9.90401	3.99917e-23	7.2265e-20	CG6912
FBgn0044810	157.409	3.33363	0.409159	8.14751	3.71503e-16	5.59421e-13	TotX
FBgn0030041	1150.96	-1.97127	0.26393	-7.4689	8.0871e-14	1.04381e-10	CG12116
FBgn0267160	74.9587	4.00841	0.547442	7.32207	2.44181e-13	2.75772e-10	asRNA:CR45600
FBgn0004047	45666	-8.1771	1.13205	-7.22329	5.07437e-13	5.0941e-10	Yp3
FBgn0024289	560.82	2.77427	0.39908	6.95167	3.61e-12	3.26163e-09	Sodh-1
FBgn0287234	495.812	1.7951	0.261851	6.85544	7.10936e-12	5.83937e-09	FBgn0287234
FBgn0030773	3766.77	-1.5968	0.242485	-6.58515	4.54412e-11	3.42134e-08	CG9676
FBgn0011705	230.349	-2.78756	0.433475	-6.43073	1.2699e-10	8.82581e-08	rost
FBgn0004045	41151.4	-9.40533	1.48737	-6.32346	2.5577e-10	1.65063e-07	Yp1
FBgn0005664	335.846	2.04234	0.324527	6.29328	3.10825e-10	1.8722e-07	Crys
FBgn0005391	55416.4	-9.24938	1.50453	-6.1477	7.86168e-10	4.4324e-07	Yp2
FBgn0065098	12641.6	-1.1956	0.194776	-6.13832	8.33988e-10	4.4324e-07	RNaseMRP:RNA
FBgn0015714	91.3781	2.81541	0.46055	6.11313	9.76935e-10	4.90367e-07	Cyp6a17
FBgn0052850	1227.9	-1.28005	0.213664	-5.99095	2.08623e-09	9.92059e-07	CG32850
FBgn0038074	101.058	4.47927	0.749505	5.97631	2.28253e-09	1.00358e-06	Gnmt
FBgn0028396	295.615	2.09996	0.351588	5.97277	2.33262e-09	1.00358e-06	TotA
FBgn0031925	595.3	2.49213	0.420347	5.92876	3.05232e-09	1.25353e-06	Cyp4d21
FBgn0027348	984.257	-1.42133	0.250385	-5.67657	1.37423e-08	5.39835e-06	bgm
FBgn0086667	184.171	-2.22579	0.396483	-5.61384	1.9788e-08	7.44934e-06	snoRNA:Psi28S-3342
FBgn0052580	262.46	1.85398	0.332025	5.58385	2.35257e-08	8.50218e-06	Muc14A
FBgn0040349	114.914	2.4029	0.431731	5.56573	2.61064e-08	9.07199e-06	CG3699
FBgn0043783	608.776	2.50156	0.458687	5.45373	4.93231e-08	1.6505e-05	CG32444
FBgn0002565	2434.57	6.0132	1.11895	5.37395	7.70306e-08	2.41972e-05	Lsp2
FBgn0010246	62.6925	-3.70241	0.689146	-5.37247	7.76666e-08	2.41972e-05	Myo61F
FBgn0263470	1025.68	-1.47353	0.275822	-5.34233	9.17587e-08	2.76347e-05	snoRNA:Tudor-SN-a
FBgn0003292	168.829	-1.71079	0.333311	-5.1327	2.85608e-07	8.3241e-05	rt
FBgn0026403	177.409	-2.71732	0.547384	-4.9642	6.89856e-07	0.000194777	Ndg
FBgn0004191	17946.5	-1.71821	0.350129	-4.90736	9.23082e-07	0.000252729	snRNA:U2:34ABa
FBgn0262656	801.866	-1.44157	0.294401	-4.89661	9.75045e-07	0.000259104	Myc
FBgn0003923	13300	-1.68471	0.346177	-4.86661	1.13528e-06	0.000279163	snRNA:U2:38ABb
FBgn0003922	13308.4	-1.68466	0.3461	-4.86755	1.1299e-06	0.000279163	snRNA:U2:38ABa
FBgn0003920	13310.4	-1.68393	0.346116	-4.86523	1.14323e-06	0.000279163	snRNA:U2:14B
FBgn0033980	151.235	1.66245	0.348918	4.76458	1.89244e-06	0.000449953	Cyp6a20
FBgn0032726	221.476	2.15101	0.452511	4.75349	1.99933e-06	0.00045992	CG10621
FBgn0038147	1089.75	1.27823	0.269113	4.7498	2.03617e-06	0.00045992	CCHa2
FBgn0028699	462.802	1.15456	0.243468	4.74214	2.11474e-06	0.000466017	Rh50
FBgn0085256	92.6091	1.8636	0.394895	4.71923	2.36744e-06	0.000509281	CG34227
FBgn0000180	196.855	1.97645	0.42177	4.68608	2.78485e-06	0.000585142	bib
FBgn0032835	198.855	1.85241	0.405617	4.56688	4.95026e-06	0.00101649	CG16772
FBgn0039801	465.365	1.44328	0.31845	4.53221	5.83709e-06	0.00114648	Npc2h
FBgn0029950	178.106	1.47653	0.32565	4.53411	5.78467e-06	0.00114648	CG9657
FBgn0026372	1499.81	-1.0839	0.24216	-4.47597	7.60651e-06	0.00146223	RpL23A
FBgn0030593	2529.32	1.56099	0.353487	4.41597	1.00557e-05	0.00189277	CG9512
FBgn0037979	515.899	1.12098	0.256328	4.37324	1.22415e-05	0.00225718	GCC185
FBgn0033730	54.2075	3.19362	0.733169	4.35592	1.3251e-05	0.00239445	Cpr49Ag
FBgn0033728	372.816	2.13997	0.496734	4.30807	1.64683e-05	0.00291747	Cpr49Ae
FBgn0000527	352.268	1.18484	0.276485	4.28537	1.82437e-05	0.00316984	e
FBgn0038752	123.093	1.52429	0.361084	4.22143	2.4276e-05	0.00413837	CG4462
FBgn0029863	117.386	-1.51208	0.35994	-4.20091	2.65845e-05	0.00431486	CG3823
FBgn0033520	226.436	1.65041	0.392366	4.20631	2.59573e-05	0.00431486	Prx2540-1
FBgn0086665	205.449	-1.56236	0.37203	-4.19955	2.6744e-05	0.00431486	snoRNA:Psi18S-1377a
FBgn0034391	35.5409	3.50343	0.841338	4.16411	3.12566e-05	0.00495444	CG15080
FBgn0002868	365.422	1.07143	0.261783	4.09283	4.26142e-05	0.00641698	MtnA
FBgn0028473	2603.44	-0.934136	0.228	-4.09708	4.18393e-05	0.00641698	Non1
FBgn0035943	70.943	2.11566	0.516791	4.09384	4.24289e-05	0.00641698	CG5653
FBgn0066084	1921.21	-0.952319	0.233581	-4.07704	4.5612e-05	0.00675581	RpL41
FBgn0033782	226.127	-2.37778	0.586353	-4.0552	5.0092e-05	0.00719558	sug
FBgn0003943	17824.8	-0.861764	0.212529	-4.05482	5.0174e-05	0.00719558	Ubi-p63E
FBgn0039094	156.413	2.35464	0.584522	4.02833	5.61756e-05	0.00793041	CG10184
FBgn0019643	697.684	1.20133	0.299562	4.01031	6.06399e-05	0.00842894	AANAT1
FBgn0041711	116.915	1.52375	0.38272	3.98137	6.85185e-05	0.00923978	yellow-e
FBgn0083027	147.793	-2.66361	0.668653	-3.98355	6.78941e-05	0.00923978	snoRNA:Psi18S-531
FBgn0029897	1224.5	-0.913356	0.230669	-3.95959	7.5079e-05	0.00972849	RpL17
FBgn0033926	2081.42	-0.942102	0.238088	-3.95695	7.59129e-05	0.00972849	Arc1
FBgn0259937	155.561	-1.51447	0.3829	-3.95527	7.64496e-05	0.00972849	Nop60B
FBgn0026169	1407.05	-1.09102	0.275818	-3.95559	7.6347e-05	0.00972849	snoRNA:Psi18S-1820
FBgn0036213	1182.23	-0.955069	0.241874	-3.94862	7.86026e-05	0.00986353	RpL10Ab
FBgn0266218	15.987	5.09449	1.2919	3.94341	8.0331e-05	0.00994234	lncRNA:CR44913
FBgn0035770	1173.54	-1.2736	0.323504	-3.9369	8.25408e-05	0.0100778	pst
FBgn0034743	682.919	-1.01518	0.260027	-3.90414	9.45603e-05	0.0113914	RpS16
FBgn0026755	22.5558	5.20196	1.3349	3.89689	9.74362e-05	0.0115834	Ugt37b1
FBgn0286213	1193.26	-1.00971	0.259624	-3.88911	0.000100614	0.0118058	RpS12
FBgn0033521	198.391	1.61381	0.416278	3.87676	0.000105855	0.011955	CG12896
FBgn0085732	231.09	-1.13345	0.292326	-3.87734	0.000105604	0.011955	CR40190
FBgn0284245	28126.5	-0.843243	0.217214	-3.88209	0.000103563	0.011955	eEF1alpha1
FBgn0028737	1046.72	-1.00097	0.259511	-3.85713	0.000114726	0.0127969	eEF1beta
FBgn0001234	101160	0.976731	0.253816	3.84818	0.000118997	0.0131029	lncRNA:Hsromega
FBgn0041712	263.414	-1.17814	0.30638	-3.84537	0.00012037	0.0131029	yellow-d
FBgn0065064	322.358	-1.82438	0.477643	-3.81953	0.000133704	0.0143811	snoRNA:Psi28S-291
FBgn0033268	2050.1	0.832062	0.218705	3.80449	0.000142097	0.015104	Obp44a
FBgn0051973	911.137	1.04131	0.274924	3.78764	0.000152085	0.0159777	Cda5
FBgn0039464	683.201	0.880056	0.232693	3.78204	0.000155546	0.0161536	CG6330
FBgn0030156	130.939	-1.39615	0.369789	-3.77552	0.000159677	0.0163941	CG15247
FBgn0083041	130.248	-1.92928	0.511887	-3.76896	0.000163927	0.0164564	snoRNA:Psi18S-1854b
FBgn0085356	35.5697	3.94859	1.04725	3.77044	0.000162957	0.0164564	CG34327
FBgn0035575	72.8858	2.172	0.57901	3.75123	0.000175972	0.0174715	CG7509
FBgn0052523	646.57	-1.45404	0.390254	-3.72588	0.000194637	0.0191146	CG32523
FBgn0002593	3320.68	-1.01494	0.273141	-3.7158	0.000202562	0.0195936	RpLP1
FBgn0038257	370.522	1.52834	0.411487	3.7142	0.000203851	0.0195936	smp-30
FBgn0031220	540.4	-1.02769	0.277107	-3.70865	0.000208369	0.0196656	CG4822
FBgn0285948	1605.03	-0.843978	0.227614	-3.70794	0.000208954	0.0196656	RpL27A
FBgn0001098	2348.54	0.875326	0.238647	3.66787	0.000244579	0.0227812	Gdh
FBgn0029837	280.533	1.27131	0.347607	3.65731	0.00025488	0.0234983	Tsp5D
FBgn0015037	385.656	0.925505	0.25348	3.6512	0.000261015	0.0238209	Cyp4p1
FBgn0036752	188.867	1.19312	0.329938	3.61621	0.000298952	0.0270103	Adgf-A
FBgn0039703	438.044	-1.01851	0.282949	-3.59963	0.000318672	0.0285069	CG7829
FBgn0004867	1953.8	-0.843411	0.23538	-3.58318	0.000339432	0.0292579	RpS2
FBgn0083987	1392.76	-0.891573	0.248437	-3.58873	0.000332298	0.0292579	snRNA:U11
FBgn0262972	61.9707	2.18944	0.61153	3.58026	0.000343258	0.0292579	lncRNA:CR43283
FBgn0031461	736.348	-1.4551	0.406422	-3.58026	0.000343247	0.0292579	daw
FBgn0031389	61.2957	-2.61449	0.72929	-3.58497	0.000337111	0.0292579	CG4259
FBgn0030085	57.0186	1.70468	0.476505	3.57746	0.000346953	0.0292964	CG6999
FBgn0015288	776.052	-0.96427	0.27266	-3.53653	0.000405418	0.0339162	RpL22
FBgn0014019	593.279	0.914991	0.26075	3.50907	0.000449679	0.0372707	Rh5
FBgn0083048	351.857	-1.70161	0.485251	-3.50666	0.000453766	0.0372707	snoRNA:Psi18S-1377d
FBgn0014454	1177.64	8.50564	2.42863	3.50224	0.000461367	0.0375536	Acp1
FBgn0033204	27.6051	2.6783	0.767139	3.49129	0.000480702	0.0387781	CG2065
FBgn0031432	45.0846	2.24971	0.64634	3.48069	0.000500132	0.0399885	Cyp309a1
FBgn0038803	620.203	-0.830662	0.239437	-3.46923	0.000521944	0.0413664	CG5191
FBgn0003360	11407.1	0.834012	0.240596	3.46643	0.000527411	0.0414362	sesB
FBgn0029176	2986.63	-0.705832	0.204331	-3.45436	0.000551601	0.042963	eEF1gamma
FBgn0029766	604.035	-1.62539	0.471582	-3.44667	0.000567534	0.0434548	CG15784
FBgn0259164	84.1746	1.66061	0.481596	3.44814	0.000564463	0.0434548	CG42269
FBgn0283680	504.969	-0.82093	0.238514	-3.44185	0.000577749	0.0438652	IP3K2
FBgn0039152	371.269	-1.51109	0.43935	-3.43939	0.000583036	0.0438977	Root
FBgn0033927	1271.7	-0.862424	0.251835	-3.42456	0.000615794	0.0456041	CR10102
FBgn0033518	174.178	1.42745	0.416644	3.42606	0.000612413	0.0456041	Prx2540-2
FBgn0035398	75.0144	2.25815	0.660528	3.4187	0.000629199	0.046218	Cht7
FBgn0034717	191.923	-1.10838	0.324484	-3.41581	0.000635917	0.0463348	CG5819
FBgn0083040	208.839	-2.02998	0.595903	-3.40657	0.000657856	0.0475499	snoRNA:Psi18S-1854c
FBgn0035422	1898.08	-0.700841	0.205865	-3.40437	0.000663161	0.0475528	RpL28
FBgn0085359	124.003	-1.2021	0.353825	-3.39745	0.000680158	0.0483876	CG34330
FBgn0259209	577.239	-1.05869	0.312287	-3.39012	0.000698629	0.0490261	Mlp60A
FBgn0284248	1532.87	0.82512	0.243428	3.38958	0.000699985	0.0490261	Cyt-c-p
FBgn0052706	45.9795	1.8003	0.536489	3.3557	0.000791652	0.0550198	CG32706
FBgn0051075	162.629	1.61704	0.482193	3.35351	0.000797946	0.0550339	CG31075
FBgn0087013	2441.69	-0.674365	0.201912	-3.3399	0.000838085	0.0573644	Karybeta3
FBgn0032614	158.256	-1.07623	0.323773	-3.32403	0.000887266	0.0592778	CG13284
FBgn0017545	1568.88	-0.731776	0.22009	-3.32489	0.000884537	0.0592778	RpS3A
FBgn0039332	228.211	1.2202	0.367709	3.31838	0.000905405	0.0592778	alrm
FBgn0065047	878.705	-1.61275	0.48592	-3.31896	0.000903524	0.0592778	snoRNA:U3:54Ab
FBgn0065048	878.351	-1.61372	0.485945	-3.32079	0.000897629	0.0592778	snoRNA:U3:54Aa
FBgn0036000	121.689	-1.24107	0.37376	-3.3205	0.000898556	0.0592778	CG3434
FBgn0283499	1298.57	-0.920671	0.278215	-3.30921	0.000935593	0.0608135	InR
FBgn0032587	286.008	-1.18534	0.358423	-3.3071	0.000942667	0.0608357	CG5953
FBgn0005593	2477.21	-0.895955	0.272096	-3.29279	0.000991974	0.0635637	RpL7
FBgn0039359	1554.26	-0.823313	0.250376	-3.28831	0.00100792	0.0641308	RpL27
FBgn0001125	1001.45	1.0785	0.328403	3.28407	0.00102318	0.0646465	Got2
FBgn0261625	364.594	-0.83246	0.253678	-3.28156	0.00103233	0.0647714	GLS
FBgn0039040	152.75	1.53555	0.468255	3.27931	0.00104061	0.064841	CG13833
FBgn0039972	27.7122	2.3225	0.709869	3.27174	0.0010689	0.0656971	CG17018
FBgn0086660	40.8033	-2.37136	0.724632	-3.2725	0.00106601	0.0656971	snoRNA:Psi28S-1837a
FBgn0013325	1277.25	-0.820499	0.251474	-3.26276	0.00110333	0.0673553	RpL11
FBgn0010226	376.784	0.839815	0.258123	3.25355	0.00113972	0.0691101	GstS1
FBgn0034470	870.943	-0.85701	0.263563	-3.25163	0.00114746	0.0691156	Obp56d
FBgn0002921	22219.7	0.88651	0.272943	3.24797	0.00116231	0.0695464	Atpalpha
FBgn0028978	184.218	-1.26043	0.38851	-3.24426	0.00117755	0.0699945	trbl
FBgn0040496	18.2182	3.60201	1.11623	3.22693	0.00125124	0.0727762	CG17104
FBgn0037978	158.367	1.0723	0.332356	3.22637	0.00125373	0.0727762	KLHL18
FBgn0261505	250.031	-0.897387	0.278197	-3.22572	0.00125657	0.0727762	CR42653
FBgn0011284	2825.98	-0.782912	0.242475	-3.22884	0.00124293	0.0727762	RpS4
FBgn0033308	169.066	6.6441	2.06543	3.21681	0.00129625	0.0730873	CG8736
FBgn0011296	201.636	-1.07161	0.332936	-3.21865	0.00128795	0.0730873	l(2)efl
FBgn0265077	99.6646	-2.20118	0.684942	-3.21368	0.00131047	0.0730873	lncRNA:CR44188
FBgn0265661	12.9132	-3.88608	1.20914	-3.21392	0.00130935	0.0730873	lncRNA:CR44468
FBgn0002562	14.7347	4.17344	1.29754	3.21643	0.00129798	0.0730873	Lsp1alpha
FBgn0052181	43.3995	1.84531	0.572682	3.22222	0.00127202	0.0730873	CG32181
FBgn0025595	293.529	-1.28009	0.39928	-3.20599	0.00134599	0.0741527	AkhR
FBgn0004192	14378.6	-0.985202	0.307273	-3.20627	0.00134467	0.0741527	snRNA:U2:34ABb
FBgn0260746	200.989	1.26367	0.394669	3.20184	0.00136551	0.074772	Ect3
FBgn0043853	1069.5	-0.935138	0.292976	-3.19186	0.00141359	0.0751988	scaRNA:MeU5-C46
FBgn0039678	13.2655	-4.58925	1.43779	-3.19188	0.00141348	0.0751988	Obp99a
FBgn0013307	122.061	-2.12501	0.665816	-3.19159	0.00141492	0.0751988	Odc1
FBgn0083001	207.489	-1.83935	0.575765	-3.19461	0.0014002	0.0751988	snoRNA:Psi28S-1192a
FBgn0041337	66.1548	2.11878	0.662806	3.19668	0.00139018	0.0751988	Cyp309a2
FBgn0024989	51.0827	2.1352	0.670886	3.18266	0.00145929	0.0767681	CG3777
FBgn0031940	628.557	6.67577	2.09783	3.18223	0.00146144	0.0767681	CG7214
FBgn0284408	4827.63	0.830997	0.261702	3.17535	0.00149654	0.0781574	trol
FBgn0029769	222.116	-1.42963	0.450958	-3.1702	0.00152333	0.0790995	frma
FBgn0051352	1251.78	0.746227	0.235758	3.16523	0.00154963	0.0800052	Unc-115a
FBgn0030763	19.7922	3.43407	1.08639	3.16098	0.00157239	0.0802884	CG9782
FBgn0083004	117.485	-1.42476	0.450748	-3.16089	0.00157289	0.0802884	snoRNA:Psi28S-1175b
FBgn0035544	160.223	1.92653	0.611456	3.15073	0.00162862	0.0826661	CG15021
FBgn0038858	115.492	1.35536	0.431398	3.14178	0.00167924	0.0840284	CG5793
FBgn0034479	319.996	-1.72147	0.548052	-3.14106	0.00168336	0.0840284	CG8654
FBgn0030895	189.568	1.14857	0.365406	3.14328	0.00167068	0.0840284	CG7135
FBgn0024733	1866.95	-0.81106	0.258495	-3.13763	0.00170321	0.0845523	RpL10
FBgn0040007	634.58	-0.886883	0.283736	-3.12573	0.00177363	0.0875667	RpL38
FBgn0042119	878.711	0.802524	0.256894	3.12395	0.00178438	0.0876188	Cpr65Au
FBgn0083047	129.663	-1.19711	0.384159	-3.11618	0.00183209	0.0894752	snoRNA:Psi18S-1377e
FBgn0263468	191.304	-1.17199	0.377142	-3.10756	0.00188637	0.0916307	snoRNA:SC35-a
FBgn0001145	5387.07	0.946564	0.30558	3.0976	0.00195096	0.0942619	Gs2
FBgn0032824	22.2194	-2.35985	0.763498	-3.09084	0.00199592	0.0957408	CG13962
FBgn0082966	13.6955	-3.99321	1.29307	-3.08817	0.00201394	0.0957408	snoRNA:Psi28S-3327b
FBgn0261575	471.783	3.63482	1.17653	3.08943	0.0020054	0.0957408	tobi
FBgn0035189	135.492	1.19652	0.387639	3.08669	0.00202396	0.0957408	CG9119
FBgn0039896	112.212	1.30224	0.42287	3.07954	0.00207322	0.0975602	yellow-h
FBgn0019936	1709.57	-0.940668	0.305677	-3.07733	0.00208867	0.0977779	RpS20
FBgn0031734	1533.03	0.770941	0.251752	3.06231	0.00219639	0.101247	CG11147
FBgn0032136	6153.46	-1.09257	0.356613	-3.06375	0.00218582	0.101247	Apoltp
FBgn0053181	1087.52	0.861324	0.281041	3.06476	0.00217844	0.101247	CG33181
FBgn0036165	4490.38	0.65149	0.212949	3.05937	0.00221803	0.101726	chrb
FBgn0030697	8.52848	6.58879	2.16132	3.04851	0.0022998	0.104943	CG8565
FBgn0035287	298.123	1.07227	0.352423	3.04257	0.00234566	0.106498	CG13937
FBgn0052726	307.637	-0.984835	0.325289	-3.02757	0.00246531	0.111371	CG32726
FBgn0267727	19.8143	4.46493	1.47656	3.02387	0.00249563	0.112179	Pen
FBgn0038292	27.1381	2.01622	0.667769	3.01934	0.00253325	0.11273	CG3987
FBgn0034293	17.6409	2.79544	0.926197	3.01819	0.00254288	0.11273	CG14495
FBgn0261458	1159.17	-0.974237	0.322819	-3.0179	0.00254531	0.11273	capt
FBgn0031837	24.3889	2.14036	0.710483	3.01254	0.00259067	0.113862	DIP-iota
FBgn0039151	1059.55	-1.20126	0.39903	-3.01044	0.00260868	0.113862	CG13607
FBgn0286198	194.662	-1.41267	0.469228	-3.01062	0.00260715	0.113862	LKRSDH
FBgn0024366	28.4871	2.02045	0.672092	3.00621	0.00264528	0.114905	CG11409
FBgn0013276	6076.82	-6.56703	2.19048	-2.99799	0.00271769	0.114994	Hsp70Ab
FBgn0013275	6182.93	-6.57969	2.19328	-2.99993	0.0027004	0.114994	Hsp70Aa
FBgn0038733	1074.96	1.24303	0.414091	3.00182	0.00268372	0.114994	CG11407
FBgn0046114	413.723	-0.8662	0.288315	-3.00435	0.00266151	0.114994	Gclm
FBgn0033224	940.652	-0.75524	0.251972	-2.99731	0.0027237	0.114994	Nop17l
FBgn0043578	74.3061	1.6565	0.55211	3.00031	0.00269707	0.114994	PGRP-SB1
FBgn0046878	33.0987	-3.1017	1.03563	-2.99498	0.00274462	0.115099	Obp83cd
FBgn0285925	8815.86	0.653363	0.21821	2.9942	0.00275168	0.115099	Fas1
FBgn0260479	1139.42	6.08739	2.04639	2.9747	0.00293271	0.122106	CG31904
FBgn0263493	60.9201	-2.22253	0.747968	-2.97143	0.00296421	0.122852	CR43482
FBgn0036772	61.2303	-1.95563	0.658496	-2.96984	0.00297955	0.122924	CG5290
FBgn0034629	91.2914	-1.80183	0.608159	-2.96276	0.00304895	0.125215	Acox57D-d
FBgn0261602	2724.05	-0.796566	0.269378	-2.95706	0.00310592	0.126977	RpL8
FBgn0000261	1101.13	0.708608	0.239786	2.95517	0.00312496	0.12718	Cat
FBgn0015777	3075.54	0.815867	0.276251	2.95336	0.00314339	0.127356	nrv2
FBgn0051778	256.423	-1.61116	0.546676	-2.94718	0.00320682	0.129347	CG31778
FBgn0052499	29.1285	3.27937	1.11429	2.943	0.00325048	0.130525	Cda4
FBgn0010411	1609.12	-0.81524	0.27732	-2.93971	0.00328517	0.130756	RpS18
FBgn0034471	35.1091	-1.8637	0.633694	-2.94101	0.00327143	0.130756	Obp56e
FBgn0082988	354.831	-0.873297	0.29827	-2.92788	0.00341287	0.135242	snoRNA:Psi28S-2442b
FBgn0013279	4436.87	-6.24521	2.13949	-2.91902	0.00351133	0.136014	Hsp70Bc
FBgn0046696	4031.35	-0.765833	0.262527	-2.91715	0.00353242	0.136014	RNaseP:RNA
FBgn0034253	612.867	-1.13989	0.389862	-2.92381	0.00345771	0.136014	CG10936
FBgn0019828	7.46724	6.39573	2.19184	2.91798	0.0035231	0.136014	dj
FBgn0030334	41.5402	-1.95654	0.669897	-2.92066	0.00349291	0.136014	Karl
FBgn0036927	1024.39	0.633995	0.217085	2.92049	0.00349487	0.136014	Gabat
FBgn0036910	157.862	1.21526	0.416657	2.91669	0.00353771	0.136014	Cyp305a1
FBgn0051354	4443.89	-6.24952	2.14451	-2.91419	0.00356608	0.136523	Hsp70Bbb
FBgn0030357	97.722	-1.28461	0.442441	-2.90346	0.00369062	0.140104	Sclp
FBgn0011280	3579.75	0.937287	0.322772	2.90386	0.00368588	0.140104	Obp19d
FBgn0020910	4043.42	-0.688041	0.237232	-2.90028	0.00372825	0.140353	RpL3
FBgn0013278	4722.21	-6.20789	2.14037	-2.90038	0.0037271	0.140353	Hsp70Bb
FBgn0011272	1249.62	-0.721563	0.249046	-2.89731	0.00376379	0.140934	RpL13
FBgn0284435	141.336	1.12526	0.388503	2.89639	0.00377488	0.140934	tyn
FBgn0285950	2405.73	-0.800341	0.276507	-2.89447	0.00379803	0.141215	RpL19
FBgn0013277	4428.53	-6.23156	2.15903	-2.88628	0.00389828	0.143175	Hsp70Ba
FBgn0000053	729.24	1.37793	0.477374	2.88647	0.00389587	0.143175	Gart
FBgn0035915	25.1249	3.35812	1.16339	2.8865	0.00389558	0.143175	S-Lap1
FBgn0261341	171.796	1.53076	0.530742	2.88418	0.00392429	0.143546	verm
FBgn0082967	14.9032	-2.98812	1.03671	-2.8823	0.00394785	0.143826	snoRNA:Psi28S-3327a
FBgn0019624	1391.72	0.699811	0.243331	2.87596	0.00402795	0.146155	COX5A
FBgn0026077	348.913	1.48183	0.516201	2.87066	0.00409619	0.147578	Gasp
FBgn0051004	17.6056	2.53886	0.88467	2.86983	0.00410686	0.147578	mesh
FBgn0260745	1066.64	0.792846	0.276338	2.86912	0.00411618	0.147578	mfas
FBgn0037248	209.837	-1.04491	0.364846	-2.86398	0.00418356	0.149401	srl
FBgn0061197	26.4687	2.84621	0.995117	2.86018	0.00423399	0.150607	CG13164
FBgn0052436	20.3207	4.14511	1.45283	2.85312	0.00432924	0.152792	CG32436
FBgn0082995	41.7155	-1.90872	0.668833	-2.8538	0.00431994	0.152792	snoRNA:Psi28S-1837b
FBgn0033876	1408.34	0.645617	0.226477	2.8507	0.00436232	0.15336	Syngr
FBgn0033365	36.0518	1.75556	0.616845	2.84603	0.00442674	0.155022	CG8170
FBgn0036220	52.234	-1.44864	0.509378	-2.84395	0.00445582	0.155438	CG5897
FBgn0039713	2183.72	-0.719897	0.253755	-2.83698	0.00455431	0.158262	RpS8
FBgn0263006	12160.9	1.04794	0.369735	2.83429	0.00459274	0.158986	SERCA
FBgn0259795	19.967	4.11852	1.45402	2.8325	0.00461858	0.15927	loopin-1
FBgn0032076	145.586	1.05142	0.371705	2.82863	0.00467473	0.160594	CG9510
FBgn0083013	155.193	-1.2383	0.438488	-2.82402	0.00474253	0.162306	snoRNA:Psi28S-1060
FBgn0020372	1221.8	0.780001	0.277095	2.81493	0.00487885	0.166341	TM4SF
FBgn0262870	1006.48	0.712598	0.25367	2.80915	0.00496724	0.168718	axo
FBgn0086254	828.681	0.825944	0.294471	2.80484	0.00503417	0.169715	CG6084
FBgn0036880	15.5637	2.57511	0.917924	2.80536	0.00502608	0.169715	Cpr76Bc
FBgn0010387	287.186	1.17798	0.420592	2.80076	0.00509827	0.171237	Dbi
FBgn0259175	405.416	1.02624	0.367117	2.79541	0.00518333	0.17281	ome
FBgn0023477	426.743	0.839468	0.300187	2.79648	0.00516624	0.17281	Taldo
FBgn0024987	1239.31	0.605335	0.216856	2.79141	0.00524794	0.17432	ssx
FBgn0032021	1129.77	0.717745	0.25792	2.78282	0.00538881	0.177047	CG7781
FBgn0037686	909.308	-0.632468	0.227234	-2.78334	0.00538032	0.177047	RpL34b
FBgn0261262	3396.03	0.632551	0.227116	2.78515	0.00535037	0.177047	CG42613
FBgn0013813	107.988	-1.06973	0.384893	-2.7793	0.00544767	0.178012	Dhc98D
FBgn0033593	179.273	0.856126	0.308102	2.77871	0.0054576	0.178012	Listericin
FBgn0039805	155.947	4.1641	1.50154	2.77322	0.00555052	0.180392	Cpr100A
FBgn0023515	26.1284	1.9033	0.686924	2.77076	0.00559258	0.180869	CG14814
FBgn0037007	1242.44	-1.0335	0.373101	-2.77002	0.00560524	0.180869	CG5059
FBgn0001090	990.135	0.82077	0.296871	2.76473	0.00569695	0.183174	bnb
FBgn0040089	108.265	-1.18833	0.430448	-2.76069	0.00576802	0.184802	meso18E
FBgn0035999	214.127	-1.16537	0.422601	-2.75761	0.00582252	0.185889	CG3552
FBgn0002789	659.267	-0.843819	0.30614	-2.75631	0.00584569	0.185971	Mp20
FBgn0010409	2281.49	-0.871308	0.316271	-2.75494	0.00587027	0.186098	RpL18A
FBgn0040965	34.7204	1.74058	0.632374	2.75245	0.00591518	0.186866	lncRNA:CR13130
FBgn0083003	87.01	-1.52961	0.556321	-2.74951	0.00596844	0.187722	snoRNA:Psi28S-1175c
FBgn0261608	1048.7	-0.678145	0.24682	-2.74753	0.00600461	0.187722	RpL37A
FBgn0002590	1832.36	-0.778728	0.283328	-2.7485	0.00598679	0.187722	RpS5a
FBgn0001122	2840.7	0.597868	0.217949	2.74315	0.0060853	0.189589	Galphao
FBgn0032213	597.377	0.762779	0.27863	2.73761	0.00618876	0.190838	CG5390
FBgn0053196	16454.9	0.698302	0.254994	2.7385	0.00617195	0.190838	dpy
FBgn0030693	824.54	-0.606365	0.221385	-2.73896	0.00616331	0.190838	CG8974
FBgn0016726	1335.97	-0.893287	0.326592	-2.73518	0.00623465	0.191599	RpL29
FBgn0052230	931.27	0.598359	0.218912	2.73333	0.00626966	0.192022	ND-MLRQ
FBgn0040502	3836.91	-0.729978	0.267731	-2.72654	0.00640025	0.193399	CG8343
FBgn0039915	779.817	1.10003	0.403335	2.72735	0.00638462	0.193399	Gat
FBgn0265508	167.061	-1.03874	0.380923	-2.72689	0.00639335	0.193399	asRNA:CR44370
FBgn0022355	3676.83	1.09028	0.399528	2.72893	0.006354	0.193399	Tsf1
FBgn0038450	16.5982	-3.18429	1.17043	-2.72062	0.00651602	0.196241	CG17560
FBgn0040900	14.6236	3.22623	1.18664	2.7188	0.00655201	0.196669	CG17777
FBgn0034117	179.97	1.047	0.385437	2.7164	0.00659959	0.197441	CG7997
FBgn0031800	390.398	1.3696	0.504943	2.71238	0.00668022	0.198539	CG9497
FBgn0035484	330.087	0.744815	0.274579	2.71257	0.00667638	0.198539	CG11594
FBgn0002563	880.444	3.68263	1.36182	2.7042	0.00684686	0.202824	Lsp1beta
FBgn0259244	847.013	0.614757	0.227525	2.70193	0.00689382	0.203548	CG42342
FBgn0017579	1742.08	-0.69424	0.257136	-2.69989	0.00693616	0.204131	RpL14
FBgn0263397	3969.39	0.533853	0.19815	2.69419	0.00705602	0.206984	Ih
FBgn0016120	1046.01	0.704911	0.262072	2.68976	0.00715026	0.208367	ATPsynD
FBgn0029155	1623.69	0.59388	0.221316	2.68341	0.00728761	0.208367	Men-b
FBgn0003162	1073.28	1.07302	0.399986	2.68266	0.007304	0.208367	Pu
FBgn0033128	84.0081	-1.13231	0.421237	-2.68807	0.00718665	0.208367	Tsp42Eg
FBgn0029891	1172.06	-0.595626	0.221476	-2.68934	0.00715927	0.208367	Pink1
FBgn0083057	128.019	-1.76937	0.658821	-2.68565	0.00723879	0.208367	snoRNA:Psi18S-110
FBgn0262020	8.94125	-4.94477	1.84201	-2.68444	0.00726512	0.208367	CG42831
FBgn0262559	1772.99	0.551917	0.20545	2.68638	0.00722304	0.208367	Mdh2
FBgn0036428	2366.79	-0.746856	0.278433	-2.68235	0.00731071	0.208367	Gbs-70E
FBgn0039480	20.4593	3.52213	1.31646	2.67546	0.00746266	0.211364	Cpr97Ea
FBgn0287209	581.984	0.685508	0.256182	2.67586	0.0074537	0.211364	FBgn0287209
FBgn0033872	4166.95	0.721699	0.269874	2.67421	0.00749059	0.211492	CG6329
FBgn0025621	246.447	-0.770121	0.28818	-2.67236	0.00753207	0.212001	CG16989
FBgn0032055	11.5557	3.06368	1.14797	2.66877	0.00761297	0.213613	CG13091
FBgn0031545	13.447	4.74885	1.78539	2.65984	0.00781778	0.21868	CG3213
FBgn0039241	662.547	1.31707	0.498367	2.64277	0.00822298	0.228599	CG11089
FBgn0264270	3505.34	-0.564149	0.213434	-2.64321	0.00821246	0.228599	Sxl
FBgn0011722	1086.19	-0.939621	0.356066	-2.6389	0.00831765	0.230418	Tig
FBgn0003279	4197.57	-0.574992	0.217982	-2.6378	0.0083446	0.230418	RpL4
FBgn0086708	1529.55	-1.20626	0.457443	-2.63697	0.00836493	0.230418	stv
FBgn0036659	92.0788	1.20548	0.457416	2.63542	0.00840329	0.230771	CG9701
FBgn0035281	24.342	3.22609	1.22565	2.63216	0.0084845	0.232295	Cpr62Bc
FBgn0031313	359.79	-1.21118	0.461315	-2.6255	0.00865216	0.23617	CG5080
FBgn0036208	105.164	1.76644	0.673776	2.6217	0.00874925	0.238101	CG10361
FBgn0037328	531.64	-0.714795	0.272859	-2.61965	0.00880196	0.238101	RpL35A
FBgn0259878	169.995	-0.886915	0.338446	-2.62055	0.00877884	0.238101	Fs
FBgn0034132	9.94821	5.20338	1.98819	2.61715	0.00886682	0.239139	S-Lap8
FBgn0036015	3534.15	-0.727903	0.278924	-2.60968	0.00906259	0.243692	CG3088
FBgn0031942	2271.69	4.24843	1.62872	2.60845	0.00909536	0.243847	CG7203
FBgn0034128	128.018	0.992892	0.381499	2.6026	0.00925186	0.247309	CG4409
FBgn0034860	1028.73	-0.790449	0.303892	-2.60109	0.00929289	0.247673	CG9812
FBgn0014859	806.035	-0.914557	0.352293	-2.59601	0.00943132	0.248555	Hr38
FBgn0033031	305.595	0.71304	0.274792	2.59484	0.00946354	0.248555	CG8245
FBgn0033403	627.796	0.665975	0.256408	2.59733	0.0093952	0.248555	CG13739
FBgn0035280	57.4129	1.30664	0.503087	2.59724	0.0093976	0.248555	Cpr62Bb
FBgn0042201	4519.96	2.52284	0.97189	2.59581	0.00943678	0.248555	Nplp3
FBgn0039481	53.3574	2.46951	0.952895	2.59158	0.0095535	0.249468	Cpr97Eb
FBgn0051999	448.785	0.644671	0.248742	2.59173	0.00954949	0.249468	CG31999
FBgn0037731	162.968	0.87292	0.337179	2.58889	0.0096286	0.24947	CG18542
FBgn0052939	162.968	0.87292	0.337179	2.58889	0.0096286	0.24947	CG32939
FBgn0036862	1261.86	-0.555758	0.214693	-2.58861	0.0096364	0.24947	Gbs-76A
FBgn0037447	220.786	-0.783812	0.30316	-2.58547	0.00972464	0.251035	Neurochondrin
FBgn0000003	197856	-0.640801	0.248035	-2.58351	0.00978007	0.251487	7SLRNA:CR32864
FBgn0261504	197834	-0.640669	0.248044	-2.58288	0.00979783	0.251487	7SLRNA:CR42652
FBgn0034199	114.384	-1.02839	0.398451	-2.58096	0.00985262	0.252177	Gbp1
FBgn0029148	26.4399	-1.85657	0.720002	-2.57856	0.00992125	0.253216	NHP2
FBgn0034877	900.407	0.653448	0.254109	2.57152	0.0101252	0.257694	levy
FBgn0031717	128.595	0.994373	0.386917	2.56999	0.0101701	0.258109	Oscillin
FBgn0266579	1932.34	0.532449	0.208396	2.55499	0.0106192	0.268753	tau
FBgn0261597	2576.31	-0.647396	0.253597	-2.55285	0.0106845	0.26965	RpS26
FBgn0016122	684.445	-0.935156	0.36661	-2.55082	0.0107471	0.270343	Acer
FBgn0039830	8485.28	0.596243	0.233892	2.54923	0.0107962	0.270343	ATPsynC
FBgn0263353	1850.59	0.757723	0.297257	2.54905	0.0108018	0.270343	CG11000
FBgn0003380	7475.06	0.660817	0.259377	2.54771	0.0108434	0.270636	Sh
FBgn0028704	7648.34	0.598621	0.235089	2.54636	0.0108853	0.270933	Nckx30C
FBgn0083123	185.81	-0.831543	0.32743	-2.53961	0.0110977	0.275461	Uhg5
FBgn0003517	4612	-0.772519	0.305326	-2.53014	0.0114016	0.282005	sta
FBgn0010621	186.627	-1.06583	0.421407	-2.52922	0.0114316	0.282005	CCT5
FBgn0264979	117.848	-0.893305	0.353294	-2.5285	0.011455	0.282005	CG4267
FBgn0063493	60.5751	1.41041	0.558362	2.52598	0.0115375	0.283265	GstE7
FBgn0051439	44.4425	1.80769	0.716924	2.52145	0.0116871	0.283851	Muc96D
FBgn0083007	55.787	-1.5129	0.599595	-2.5232	0.0116291	0.283851	snoRNA:Psi28S-1135f
FBgn0034728	166.138	-0.817297	0.323832	-2.52383	0.0116084	0.283851	rad50
FBgn0013342	7177.89	0.575971	0.228347	2.52235	0.0116573	0.283851	nSyb
FBgn0028544	111.717	3.88375	1.54237	2.51804	0.0118008	0.285846	CG16884
FBgn0003137	3421.47	-1.09206	0.433984	-2.51635	0.0118576	0.286042	Ppn
FBgn0030608	2178.11	-0.879507	0.349577	-2.51592	0.0118722	0.286042	Lsd-2
FBgn0261592	3463.48	-0.689299	0.274624	-2.50997	0.012074	0.290129	RpS6
FBgn0034484	81.8637	-1.06714	0.425761	-2.50644	0.0121953	0.292267	CG11044
FBgn0038354	92.9566	0.986542	0.395133	2.49673	0.0125343	0.299597	CG5404
FBgn0027600	22.2807	2.34285	0.939188	2.49455	0.0126116	0.300648	obst-B
FBgn0052652	8.48985	5.21525	2.09256	2.49229	0.0126923	0.301776	lncRNA:CR32652
FBgn0015570	123.686	-1.32474	0.532241	-2.48899	0.0128108	0.303793	alpha-Est2
FBgn0011746	139.435	0.914671	0.367925	2.48603	0.0129178	0.305529	ana
FBgn0036094	150.886	0.963493	0.387903	2.48385	0.0129971	0.306601	CG14153
FBgn0034605	268.546	-0.850655	0.342789	-2.48157	0.0130805	0.306968	CG15661
FBgn0259736	1164.78	-0.646156	0.260361	-2.48177	0.0130731	0.306968	CG42390
FBgn0036762	929.903	0.567169	0.22902	2.47651	0.0132676	0.31055	CG7430
FBgn0035817	342.782	0.767435	0.310042	2.47526	0.0133139	0.310829	CG7409
FBgn0026196	123.938	-1.17905	0.476836	-2.47265	0.0134114	0.311496	nop5
FBgn0030616	2669.42	-0.683923	0.276509	-2.47342	0.0133827	0.311496	RpL37a
FBgn0051344	115.161	1.0035	0.406098	2.47107	0.0134708	0.312073	CG31344
FBgn0027929	19.6188	-1.92551	0.780344	-2.46752	0.0136054	0.313757	NimB1
FBgn0010383	175.673	-0.888178	0.359977	-2.46732	0.0136129	0.313757	Cyp18a1
FBgn0031914	926.583	0.886016	0.359673	2.4634	0.0137627	0.315423	CG5973
FBgn0001137	110.428	-0.922235	0.374621	-2.46178	0.0138248	0.315423	grk
FBgn0039722	184.751	-0.794666	0.322667	-2.46281	0.0137855	0.315423	Capa
FBgn0086706	1135.21	-0.624445	0.253636	-2.46197	0.0138175	0.315423	pix
FBgn0031689	564.238	0.604077	0.245982	2.45578	0.0140581	0.319132	Cyp28d1
FBgn0261560	345.01	-1.2954	0.527483	-2.45582	0.0140564	0.319132	Thor
FBgn0000024	3679.22	0.546744	0.223082	2.45086	0.0142515	0.319608	Ace
FBgn0001230	893.495	-4.45051	1.81598	-2.45075	0.0142559	0.319608	Hsp68
FBgn0033313	3964.83	0.487407	0.19869	2.4531	0.014163	0.319608	Cirl
FBgn0260499	3505.52	0.494722	0.201839	2.45107	0.0142433	0.319608	qvr
FBgn0034968	2080.45	-0.666053	0.271542	-2.45286	0.0141726	0.319608	RpL12
FBgn0263930	1111.7	0.543927	0.222266	2.44719	0.0143975	0.321985	dally
FBgn0033608	105.624	0.955222	0.391039	2.44278	0.0145747	0.324393	CG13220
FBgn0261955	2502.58	0.63338	0.259293	2.44272	0.014577	0.324393	kdn
FBgn0028899	55.936	-1.20745	0.495241	-2.43811	0.0147642	0.326884	CG31817
FBgn0032538	135.927	2.95966	1.21383	2.43829	0.0147569	0.326884	CG16885
FBgn0003062	42.2976	-1.40281	0.575559	-2.4373	0.0147975	0.326884	Fib
FBgn0028940	441.16	0.619841	0.254682	2.43378	0.014942	0.328852	Cyp28a5
FBgn0032684	171.282	1.03119	0.423772	2.43336	0.0149594	0.328852	CG10178
FBgn0024995	62.5753	1.15146	0.477525	2.41131	0.0158955	0.346803	CG2680
FBgn0034290	613.488	-1.19845	0.49706	-2.41107	0.0159056	0.346803	CG5773
FBgn0260874	37.4128	1.43602	0.595728	2.41053	0.0159295	0.346803	Ir76a
FBgn0011361	612.612	0.709101	0.294003	2.41189	0.0158702	0.346803	ND-ACP
FBgn0053926	51.2444	-2.18264	0.907793	-2.40433	0.016202	0.351887	CG33926
FBgn0014863	1894.54	-0.633385	0.26374	-2.40155	0.016326	0.352041	Mlp84B
FBgn0034218	166.829	0.77561	0.322953	2.40162	0.0163227	0.352041	CG18467
FBgn0004516	2502.28	0.640475	0.266522	2.40308	0.0162574	0.352041	Gad1
FBgn0032518	1623.67	-0.591842	0.246645	-2.39957	0.0164143	0.353104	RpL24
FBgn0002719	2260.28	0.647532	0.270608	2.39288	0.0167168	0.356466	Men
FBgn0038834	1980.38	-0.675621	0.282271	-2.39352	0.0166874	0.356466	RpS30
FBgn0263476	117.864	-1.18146	0.493791	-2.39262	0.0167285	0.356466	snoRNA:CG32479-b
FBgn0036501	249.853	0.800803	0.334634	2.39307	0.016708	0.356466	CG7272
FBgn0031801	155.061	1.05058	0.439407	2.3909	0.016807	0.357298	CG9498
FBgn0000559	15229.7	-0.470107	0.196871	-2.38789	0.0169456	0.357719	eEF2
FBgn0085380	557.677	0.563834	0.236115	2.38797	0.0169419	0.357719	CG34351
FBgn0015521	530.136	-0.754131	0.315635	-2.38925	0.0168829	0.357719	RpS21
FBgn0265487	7480.63	0.47255	0.198868	2.3762	0.017492	0.368393	mbl
FBgn0039685	402.89	5.75703	2.42964	2.3695	0.017812	0.374258	Obp99b
FBgn0027657	951.815	0.936929	0.395782	2.36729	0.017919	0.374765	glob1
FBgn0034493	23.1636	-1.69132	0.714446	-2.36732	0.0179177	0.374765	CG8908
FBgn0032949	1479.85	0.55452	0.234417	2.36552	0.0180045	0.375684	Lamp1
FBgn0050104	112.423	0.890363	0.377485	2.35867	0.0183406	0.381379	NT5E-2
FBgn0058469	3263.18	-0.603889	0.256076	-2.35824	0.0183619	0.381379	lncRNA:CR40469
FBgn0053493	113.381	-1.23933	0.525803	-2.35702	0.018422	0.381391	CG33493
FBgn0083015	101.691	-1.5642	0.663776	-2.35652	0.0184469	0.381391	snoRNA:Psi18S-920
FBgn0037777	52.966	1.15731	0.491608	2.35413	0.0185661	0.38218	CG11722
FBgn0004403	1500.27	-0.644674	0.273955	-2.35321	0.018612	0.38218	RpS14a
FBgn0028482	1498.55	0.585693	0.248838	2.35371	0.0185869	0.38218	bdl
FBgn0015756	1719.73	-0.603626	0.257056	-2.34823	0.0188629	0.386454	RpL9
FBgn0033631	341.145	0.989919	0.421786	2.34697	0.0189268	0.386886	Sod3
FBgn0035553	15.4028	3.2885	1.40196	2.34564	0.0189946	0.387396	CG13722
FBgn0030086	332.381	-0.697767	0.297952	-2.34188	0.0191871	0.389692	CCT2
FBgn0259108	19395.2	0.585897	0.250254	2.34121	0.0192212	0.389692	futsch
FBgn0266446	587.069	-0.542575	0.231779	-2.34091	0.0192366	0.389692	CG45076
FBgn0034475	53.6358	1.61847	0.691664	2.33997	0.0192853	0.389734	Obp56h
FBgn0036728	719.501	0.568929	0.243215	2.3392	0.019325	0.389734	UQCR-Q
FBgn0086710	1213.69	-0.826246	0.353496	-2.33736	0.0194205	0.389921	RpL30
FBgn0285947	1268.49	-0.514751	0.220198	-2.33768	0.0194041	0.389921	RpS10b
FBgn0083008	45.0716	-1.34646	0.57689	-2.33401	0.0195954	0.39256	snoRNA:Psi28S-1135e
FBgn0039300	1129.72	-0.633527	0.272154	-2.32783	0.0199211	0.396448	RpS27
FBgn0034135	507.895	0.592678	0.254589	2.32798	0.019913	0.396448	Syn2
FBgn0262539	104.597	0.973523	0.41816	2.32811	0.0199061	0.396448	CG43093
FBgn0026409	4570.67	0.533826	0.229435	2.32669	0.0199815	0.396776	Mpcp2
FBgn0032262	40.851	-1.50569	0.649104	-2.31965	0.0203598	0.399893	CG7384
FBgn0062978	1411.07	0.636109	0.27396	2.3219	0.0202383	0.399893	CG31808
FBgn0005586	2279.84	0.615221	0.26515	2.32028	0.0203259	0.399893	Rab3
FBgn0039714	244.213	-0.65329	0.281447	-2.32118	0.0202771	0.399893	Zip99C
FBgn0031097	110.471	1.40876	0.607266	2.31984	0.0203493	0.399893	obst-A
FBgn0053988	1647.16	0.608061	0.262628	2.31529	0.020597	0.403674	Mid1
FBgn0038405	31.6988	1.78257	0.771095	2.31174	0.0207918	0.406611	CG8927
FBgn0003651	576.639	-0.725893	0.314325	-2.30937	0.0209231	0.408295	svp
FBgn0035046	208.128	0.697008	0.301982	2.30811	0.0209928	0.408771	ND-19
FBgn0082925	25.7358	-1.55005	0.673041	-2.30306	0.0212756	0.413387	snoRNA:Or-aca1
FBgn0037683	15.2712	2.27189	0.988365	2.29863	0.0215258	0.417351	CG18473
FBgn0259896	157.151	-1.5311	0.66693	-2.29575	0.0216903	0.41964	NimC1
FBgn0052581	526.093	-0.542209	0.236266	-2.29491	0.021738	0.419664	CG32581
FBgn0051102	100.053	-0.983552	0.428735	-2.29408	0.021786	0.419693	CG31102
FBgn0032946	13913.9	0.574573	0.250852	2.29048	0.0219935	0.421891	nrv3
FBgn0261822	4475.69	0.498176	0.21749	2.29057	0.0219883	0.421891	Bsg
FBgn0002567	2039.06	0.662957	0.289614	2.2891	0.0220733	0.422526	Rab32
FBgn0015568	328.753	0.593799	0.259592	2.28743	0.0221705	0.422597	alpha-Est1
FBgn0031436	522.858	0.566325	0.247577	2.28747	0.0221685	0.422597	ND-B17.2
FBgn0031969	533.859	-0.60681	0.265484	-2.28567	0.0222736	0.423667	pes
FBgn0027493	529.063	-0.59858	0.262259	-2.2824	0.0224658	0.426425	AdSS
FBgn0029785	1503.01	-0.676391	0.29699	-2.27749	0.0227572	0.427849	RpL35
FBgn0039564	58.3351	-1.18366	0.521435	-2.27	0.0232074	0.427849	CG5527
FBgn0034138	2806.11	-0.619889	0.272659	-2.2735	0.0229962	0.427849	RpS15
FBgn0033953	9.20208	4.16442	1.83689	2.2671	0.023384	0.427849	CG12861
FBgn0014018	1056.4	-0.80987	0.357203	-2.26726	0.0233746	0.427849	Rel
FBgn0031646	47.4261	1.28851	0.566901	2.2729	0.0230319	0.427849	snsl
FBgn0085383	629.909	0.56417	0.248952	2.26618	0.0234405	0.427849	CG34354
FBgn0086346	530.693	-0.538435	0.236163	-2.27993	0.0226119	0.427849	ALiX
FBgn0261723	42.8162	1.60018	0.70364	2.27415	0.022957	0.427849	Dbx
FBgn0261794	2903.34	0.574582	0.253191	2.26936	0.0232464	0.427849	kcc
FBgn0262476	1448.48	0.665964	0.292379	2.27774	0.0227418	0.427849	CG43066
FBgn0003888	58.8439	1.15337	0.508771	2.26697	0.0233919	0.427849	betaTub60D
FBgn0004055	936.756	0.568772	0.250647	2.26921	0.0232554	0.427849	uzip
FBgn0270928	3213.05	0.632876	0.277918	2.27721	0.0227739	0.427849	VAChT
FBgn0027556	1323.7	0.539271	0.237182	2.27366	0.0229864	0.427849	CG4928
FBgn0036806	41.4522	-1.34023	0.591232	-2.26685	0.0233995	0.427849	Cyp12c1
FBgn0011206	2882.82	0.564986	0.249094	2.26816	0.0233193	0.427849	bol
FBgn0026252	790.73	-0.609281	0.268822	-2.26648	0.023422	0.427849	msk
FBgn0053126	133.942	-0.908608	0.399185	-2.27616	0.0228365	0.427849	NLaz
FBgn0010651	403.456	-0.652277	0.288048	-2.26448	0.0235449	0.428888	MFS14
FBgn0085209	31.027	1.43258	0.633043	2.26301	0.023635	0.429662	CG34180
FBgn0264343	30.2743	-1.56491	0.69295	-2.25834	0.0239247	0.434056	CG43799
FBgn0051363	649.286	0.560116	0.248295	2.25585	0.0240801	0.435128	Jupiter
FBgn0085382	597.08	0.655198	0.290441	2.25587	0.0240788	0.435128	CG34353
FBgn0016119	748.812	0.616998	0.273709	2.25421	0.0241827	0.435557	ATPsynCF6
FBgn0036147	207.915	-0.666404	0.295662	-2.25393	0.0242003	0.435557	Plod
FBgn0039757	3356.09	-0.617591	0.274224	-2.25214	0.0243135	0.43612	RpS7
FBgn0262983	25.1215	-1.54616	0.686601	-2.25191	0.0243281	0.43612	CG43291
FBgn0002626	1823.58	-0.71215	0.316366	-2.25103	0.0243836	0.436249	RpL32
FBgn0053494	108.06	-1.27829	0.568203	-2.2497	0.0244678	0.436891	CG33494
FBgn0051781	603.945	-0.75209	0.334994	-2.24508	0.0247628	0.439553	lncRNA:CR31781
FBgn0040529	797.037	0.695779	0.309739	2.24634	0.0246822	0.439553	COX7A
FBgn0016131	120.648	-0.8458	0.3767	-2.24529	0.0247498	0.439553	Cdk4
FBgn0020618	3561.15	-0.633173	0.282344	-2.24256	0.0249252	0.440703	Rack1
FBgn0035083	198.605	0.865435	0.385799	2.24323	0.0248823	0.440703	Tina-1
FBgn0004635	347.885	0.588588	0.262865	2.23913	0.0251476	0.443767	rho
FBgn0051704	40.2086	-1.40273	0.62671	-2.23825	0.0252049	0.443911	CG31704
FBgn0030997	760.077	0.554668	0.247991	2.23664	0.0253096	0.444888	CG7990
FBgn0037807	143.13	0.872754	0.39056	2.23462	0.0254423	0.444948	CG6293
FBgn0082963	29.1274	-1.54112	0.689627	-2.23472	0.0254357	0.444948	snoRNA:Psi28S-3378
FBgn0035186	71.4189	-1.47051	0.658142	-2.23434	0.0254608	0.444948	CG13912
FBgn0035205	590.53	0.517337	0.231631	2.23345	0.0255191	0.445107	Ctr9
FBgn0261599	2626.19	-0.682832	0.306499	-2.22785	0.0258908	0.449853	RpS29
FBgn0036665	83.1867	1.1202	0.50271	2.22832	0.0258595	0.449853	CG13024
FBgn0010265	1748.01	-0.600234	0.27024	-2.22111	0.0263433	0.455863	RpS13
FBgn0083053	26.3655	-1.61262	0.726231	-2.22053	0.0263831	0.455863	snoRNA:Psi18S-1347b
FBgn0044452	746.43	-0.602141	0.271248	-2.21989	0.0264264	0.455863	Atg2
FBgn0035715	330.256	-0.596849	0.268886	-2.21971	0.0264386	0.455863	CG10103
FBgn0031775	23.1092	-1.66752	0.751703	-2.21833	0.0265326	0.455915	CG9150
FBgn0260653	175.871	2.70376	1.21891	2.21818	0.0265425	0.455915	serp
FBgn0034691	1009.47	0.535679	0.241617	2.21706	0.0266193	0.456367	Synj
FBgn0033574	113.842	1.13517	0.512708	2.21407	0.0268241	0.459007	Spn47C
FBgn0024807	5978.56	0.448122	0.202653	2.21128	0.0270165	0.460176	DIP1
FBgn0086368	23.3065	-1.57738	0.713468	-2.21086	0.0270452	0.460176	tw
FBgn0035227	1057.19	-0.532405	0.240732	-2.21161	0.0269936	0.460176	Iml1
FBgn0037138	2145.55	0.485597	0.220207	2.20518	0.0274413	0.46564	P5CDh1
FBgn0037324	118.665	1.48069	0.672571	2.20153	0.0276983	0.46564	Orco
FBgn0032006	790.697	-0.516658	0.234543	-2.20282	0.0276072	0.46564	Pvr
FBgn0038679	575.855	0.737411	0.335179	2.20005	0.0278031	0.46564	CG6040
FBgn0034660	97.9208	1.00657	0.457515	2.20008	0.0278015	0.46564	Loxl2
FBgn0033702	31.6359	1.40426	0.63801	2.20101	0.0277355	0.46564	CG8854
FBgn0083956	2067.46	0.512453	0.232845	2.20083	0.0277482	0.46564	CG34120
FBgn0064225	3464.3	-0.499051	0.226858	-2.19984	0.0278181	0.46564	RpL5
FBgn0259938	918.116	-0.544115	0.247362	-2.19967	0.0278302	0.46564	cwo
FBgn0000100	2872.12	-0.598744	0.272723	-2.19543	0.0281326	0.468148	RpLP0
FBgn0037186	119.474	-0.764456	0.348161	-2.19569	0.0281139	0.468148	CG11241
FBgn0032908	10.6939	2.72498	1.24163	2.19467	0.0281873	0.468148	CG9270
FBgn0032699	287.024	-0.614084	0.27972	-2.19535	0.0281382	0.468148	CG10383
FBgn0040236	672.722	-0.543505	0.248107	-2.19061	0.0284798	0.471052	c11.1
FBgn0030240	229.508	0.663865	0.303124	2.19008	0.0285186	0.471052	CG2202
FBgn0036454	4314.92	0.547549	0.24999	2.19028	0.0285038	0.471052	CG17839
FBgn0035665	17.4232	-3.39214	1.54944	-2.18927	0.0285775	0.471164	Jon65Aiii
FBgn0039161	56.7601	1.32564	0.606731	2.18489	0.0288968	0.47556	CG13606
FBgn0011760	5025.07	0.514115	0.235459	2.18346	0.0290022	0.476426	ctp
FBgn0033661	653.184	-0.599742	0.274976	-2.18107	0.0291781	0.478447	CG13185
FBgn0259994	3524.78	0.460508	0.21173	2.17498	0.0296317	0.484127	OtopLa
FBgn0036146	89.9519	0.919287	0.422576	2.17543	0.0295976	0.484127	CG14141
FBgn0003278	76.3847	-1.0477	0.482525	-2.17128	0.0299097	0.487787	RpI135
FBgn0039857	3800.74	-0.517672	0.238854	-2.16731	0.0302108	0.490926	RpL6
FBgn0262353	65.9601	-0.971433	0.448134	-2.16773	0.0301793	0.490926	lncRNA:CR43051
FBgn0069973	540.243	-0.71543	0.330378	-2.16549	0.0303503	0.492307	CG40485
FBgn0040733	217.987	-0.756642	0.34985	-2.16276	0.0305598	0.494817	CG15068
FBgn0034709	359.144	0.891893	0.413141	2.15881	0.0308649	0.496201	Swim
FBgn0260943	7878.09	0.458478	0.2123	2.15958	0.0308053	0.496201	Rbp6
FBgn0026593	307.85	-1.18804	0.55004	-2.15992	0.030779	0.496201	CG5707
FBgn0052351	16.2044	3.26515	1.51201	2.15948	0.0308131	0.496201	S-Lap2
FBgn0036585	17.2627	1.98726	0.921632	2.15624	0.0310653	0.498534	CG13071
FBgn0038302	14.5421	-2.19954	1.02136	-2.15353	0.0312769	0.50104	CG4210
FBgn0039816	290.5	0.639018	0.297024	2.1514	0.0314443	0.501056	CG11317
FBgn0027108	1434.06	0.615272	0.285928	2.15184	0.0314099	0.501056	Inx2
FBgn0034734	181.706	-0.684511	0.318047	-2.15223	0.0313792	0.501056	CG4554
FBgn0262636	812.421	0.475577	0.221286	2.14915	0.0316225	0.50301	dati
FBgn0039644	356.027	-0.660173	0.307431	-2.14739	0.0317625	0.503407	rdog
FBgn0029870	1811.99	-0.449049	0.209178	-2.14673	0.0318147	0.503407	Marf
FBgn0036279	1053.17	0.482128	0.224579	2.1468	0.0318088	0.503407	Ncc69
FBgn0263018	92.8582	-1.41374	0.659684	-2.14306	0.0321083	0.505398	snRNA:U4atac
FBgn0267035	16.374	1.958	0.913481	2.14344	0.0320774	0.505398	asRNA:CR45479
FBgn0036030	1697.7	0.75125	0.350408	2.14393	0.0320389	0.505398	CG6767
FBgn0013334	8548.64	0.507948	0.237143	2.14195	0.0321976	0.5058	Sap47
FBgn0033958	2109.07	0.458715	0.214217	2.14135	0.0322458	0.5058	jef
FBgn0263738	79.3697	-0.879191	0.410921	-2.13956	0.0323903	0.506308	Ada2a
FBgn0265814	15.2949	1.90843	0.891883	2.13978	0.0323725	0.506308	lncRNA:CR44603
FBgn0032603	327.509	0.678176	0.317199	2.13801	0.0325159	0.506476	CG17928
FBgn0027785	312.756	0.609938	0.285526	2.13619	0.0326638	0.506476	NP15.6
FBgn0030013	204.483	-1.13893	0.533111	-2.13639	0.0326479	0.506476	GIIIspla2
FBgn0083058	142.861	-1.14104	0.53418	-2.13605	0.0326753	0.506476	snoRNA:Psi18S-1086
FBgn0031066	1748.39	0.492547	0.230596	2.13598	0.0326813	0.506476	COX6B
FBgn0032897	779.797	-0.499289	0.234359	-2.13044	0.0331353	0.508608	CG9336
FBgn0003889	14.3983	2.32886	1.092	2.13265	0.0329533	0.508608	betaTub85D
FBgn0039406	164.791	-0.718765	0.33729	-2.131	0.0330891	0.508608	RpL34a
FBgn0028697	2118.51	-0.612324	0.287158	-2.13236	0.032977	0.508608	RpL15
FBgn0261402	21.2741	1.6723	0.785052	2.13018	0.0331566	0.508608	Ir75b
FBgn0031636	430.779	0.541104	0.253882	2.13132	0.0330627	0.508608	CG12194
FBgn0033699	1733.81	-0.648521	0.304647	-2.12876	0.0332742	0.509404	RpS11
FBgn0011693	3436.78	0.610906	0.287054	2.12819	0.0333213	0.509404	Pdh
FBgn0037801	129.413	1.03165	0.485082	2.12676	0.03344	0.509494	CG3999
FBgn0013995	2541.63	0.462037	0.217198	2.12726	0.0333981	0.509494	Calx
FBgn0051663	361.654	0.56126	0.264057	2.12553	0.0335427	0.510199	CG31663
FBgn0031959	48.1585	1.18794	0.559956	2.12148	0.0338813	0.511047	spz3
FBgn0032266	102.824	1.52839	0.719782	2.12341	0.0337194	0.511047	CG18302
FBgn0035016	1681.72	0.496126	0.233858	2.12149	0.0338808	0.511047	CG4612
FBgn0270925	47.8931	3.89299	1.8348	2.12175	0.0338588	0.511047	CG4836
FBgn0052182	18.2596	1.69084	0.796748	2.12218	0.0338225	0.511047	CG32182
FBgn0035538	2191.34	0.42915	0.20236	2.12073	0.0339448	0.511152	DopEcR
FBgn0001225	243.179	-3.94026	1.85875	-2.11985	0.0340191	0.511419	Hsp26
FBgn0053100	1893.4	0.501353	0.236731	2.11781	0.0341909	0.513147	eIF4EHP
FBgn0040297	733.174	0.513671	0.24281	2.11553	0.0343849	0.514351	Nhe2
FBgn0016926	1557.87	-0.58608	0.276995	-2.11585	0.0343575	0.514351	Pino
FBgn0032339	181.335	-0.6539	0.30974	-2.11113	0.0347615	0.515482	Wdr59
FBgn0032387	47.054	1.05895	0.501358	2.11217	0.0346721	0.515482	CG16965
FBgn0034588	566.151	0.845765	0.400776	2.11032	0.0348307	0.515482	CG9394
FBgn0041581	26.0224	-1.67766	0.795105	-2.10998	0.0348599	0.515482	AttB
FBgn0001091	2369.72	0.563546	0.266978	2.11084	0.0347862	0.515482	Gapdh1
FBgn0000157	211.736	0.63081	0.298709	2.11179	0.0347044	0.515482	Dll
FBgn0020545	124.217	-0.799329	0.378526	-2.11169	0.0347133	0.515482	kraken
FBgn0262570	35.0924	-1.4022	0.664937	-2.10878	0.0349637	0.516172	CG43110
FBgn0032147	89.4076	-0.832524	0.395265	-2.10624	0.0351832	0.517803	IP3K1
FBgn0040849	17.3103	-1.70336	0.809085	-2.10529	0.0352662	0.517803	Ir41a
FBgn0261563	229.568	0.902282	0.428662	2.10488	0.0353016	0.517803	wb
FBgn0036334	236.576	0.813818	0.386638	2.10486	0.0353035	0.517803	CG11267
FBgn0025628	240.58	-0.599406	0.285009	-2.10311	0.0354561	0.518113	CG4199
FBgn0037144	50.1529	-1.07924	0.514656	-2.09702	0.0359919	0.518113	CG7458
FBgn0026563	36.873	1.4667	0.6995	2.09678	0.0360127	0.518113	CG1979
FBgn0033742	90.2281	0.857441	0.408783	2.09754	0.0359454	0.518113	CG8550
FBgn0033748	29.4931	-1.34757	0.64151	-2.10062	0.0356747	0.518113	vis
FBgn0016126	2753.19	-0.431388	0.205617	-2.09802	0.0359036	0.518113	CaMKI
FBgn0085391	2117.8	0.531595	0.253356	2.09822	0.0358859	0.518113	trv
FBgn0086668	39.2511	-1.22787	0.584621	-2.10028	0.0357043	0.518113	snoRNA:Psi28S-3436a
FBgn0086913	479.621	0.606539	0.28911	2.09795	0.0359092	0.518113	Rab26
FBgn0261703	826.6	-0.482074	0.229708	-2.09863	0.0358492	0.518113	gce
FBgn0034935	160.076	-0.745303	0.355046	-2.09918	0.0358013	0.518113	Orcokinin
FBgn0003941	1843.09	-0.549002	0.261524	-2.09924	0.0357959	0.518113	RpL40
FBgn0052475	34.4418	-1.95181	0.931652	-2.095	0.0361714	0.519569	mthl8
FBgn0035481	1595.71	0.626404	0.299161	2.09387	0.0362716	0.52018	CG12605
FBgn0038652	315.735	-0.625936	0.29923	-2.09182	0.0364546	0.52115	CG7720
FBgn0243512	732.485	-0.53144	0.254038	-2.09197	0.0364415	0.52115	puc
FBgn0033668	68.0106	1.16582	0.557902	2.08964	0.0366498	0.522476	exp
FBgn0036857	158.983	0.750303	0.359083	2.0895	0.036663	0.522476	CG9629
FBgn0001168	624.27	-0.939242	0.45019	-2.08632	0.0369493	0.525727	h
FBgn0085407	1120.38	0.47873	0.229568	2.08535	0.0370372	0.52615	Pvf3
FBgn0051183	230.141	-0.632683	0.303539	-2.08436	0.0371277	0.526607	CG31183
FBgn0039321	341.682	0.595039	0.285677	2.08291	0.0372595	0.52717	CG10550
FBgn0010357	10.9027	-4.00338	1.9226	-2.08227	0.0373178	0.52717	betaTry
FBgn0261788	34117.6	0.517215	0.248422	2.082	0.0373424	0.52717	Ank2
FBgn0013348	165.711	1.20519	0.57965	2.07916	0.0376024	0.527899	TpnC41C
FBgn0259226	64.1616	0.984403	0.473116	2.08068	0.0374631	0.527899	CG42326
FBgn0285949	1014.4	-0.612353	0.294434	-2.07976	0.0375474	0.527899	RpL31
FBgn0035753	1490.21	-0.59556	0.28648	-2.07889	0.0376278	0.527899	RpL18
FBgn0051205	427.461	-0.628029	0.302296	-2.07753	0.037753	0.52821	CG31205
FBgn0004363	3628.89	0.439038	0.211342	2.07738	0.0377668	0.52821	porin
FBgn0035936	406.802	0.570292	0.274725	2.07586	0.0379065	0.529344	Tsp66E
FBgn0038653	1222.71	0.492496	0.23768	2.07209	0.0382567	0.533409	Octalpha2R
FBgn0033902	728.258	-0.544019	0.262809	-2.07002	0.0384508	0.53529	eIF3m
FBgn0036579	373.435	0.570291	0.2756	2.06927	0.0385209	0.53544	CG5027
FBgn0038224	656.348	0.471959	0.2284	2.06637	0.0387932	0.535617	ATPsynE
FBgn0051313	586.174	0.607402	0.293824	2.06723	0.0387121	0.535617	CG31313
FBgn0038983	144.941	0.874078	0.423002	2.06637	0.0387935	0.535617	CG5326
FBgn0250815	21.4612	-6.11373	2.95924	-2.06598	0.03883	0.535617	Jon65Aiv
FBgn0030260	18.9718	1.62392	0.785147	2.0683	0.0386118	0.535617	CG1537
FBgn0032008	411.037	-0.540514	0.261939	-2.06351	0.0390643	0.538027	CG14277
FBgn0017590	876.977	0.511661	0.248288	2.06076	0.0393264	0.540813	klg
FBgn0014033	232.171	-1.24072	0.602519	-2.05922	0.0394734	0.54201	Sr-CI
FBgn0085451	731.856	-0.467145	0.227025	-2.05767	0.0396213	0.543129	htk
FBgn0036757	35.8419	1.31626	0.639855	2.05712	0.0396751	0.543129	Ir75a
FBgn0037073	137.932	-0.678967	0.330829	-2.05232	0.0401384	0.543446	Tsr1
FBgn0053296	124.725	1.27067	0.618055	2.05593	0.0397897	0.543446	CG33296
FBgn0038946	400.628	0.669162	0.325654	2.05483	0.0398958	0.543446	rdhB
FBgn0039808	459.29	0.554153	0.270068	2.0519	0.0401795	0.543446	CG12071
FBgn0034528	66.2874	-1.09109	0.531438	-2.05309	0.0400634	0.543446	CG11180
FBgn0020312	196.559	-0.670167	0.326284	-2.05394	0.0399818	0.543446	Tmtc3
FBgn0003863	9.06684	-3.73096	1.81768	-2.0526	0.0401117	0.543446	alphaTry
FBgn0036381	739.821	-0.812024	0.395509	-2.05311	0.0400616	0.543446	CG8745
FBgn0033543	175.35	-0.774669	0.377754	-2.05072	0.040294	0.543857	CG12338
FBgn0260964	2426.8	0.479944	0.234079	2.05035	0.0403303	0.543857	Vmat
FBgn0037288	862.327	0.651532	0.318107	2.04815	0.0405452	0.54594	CG14661
FBgn0034045	82.0785	1.0965	0.536246	2.04476	0.0408782	0.549604	CG8249
FBgn0033067	618.589	-0.616749	0.302075	-2.04171	0.0411802	0.552022	CG11211
FBgn0036597	192.151	-1.21152	0.59325	-2.04217	0.0411347	0.552022	CG4962
FBgn0005614	13150.7	-0.513245	0.251508	-2.04067	0.0412836	0.552589	trpl
FBgn0043364	1251.52	-0.703012	0.345181	-2.03665	0.0416855	0.555499	cbt
FBgn0032521	85.1706	-0.841473	0.412934	-2.03779	0.041571	0.555499	CG7110
FBgn0261360	430.58	-0.527278	0.258861	-2.03692	0.0416581	0.555499	CG42637
FBgn0033912	2125.8	-0.589963	0.289823	-2.0356	0.0417906	0.55608	RpS23
FBgn0037298	722.555	0.593749	0.292231	2.03178	0.042176	0.559922	CG2604
FBgn0040503	21.8844	-1.90851	0.939454	-2.03151	0.0422033	0.559922	CG7763
FBgn0052690	8.49445	3.14437	1.551	2.02732	0.0426296	0.564748	lncRNA:CR32690
FBgn0031980	1357.54	-0.658146	0.324832	-2.02611	0.0427532	0.565557	RpL36A
FBgn0029708	792.116	0.637166	0.315231	2.02127	0.043252	0.56698	CG3556
FBgn0028542	35.3546	-1.25564	0.621525	-2.02026	0.0433564	0.56698	NimB4
FBgn0037506	58.8227	-0.957426	0.473598	-2.0216	0.0432174	0.56698	Mics1
FBgn0015577	920.876	-0.499343	0.246725	-2.02389	0.0429816	0.56698	alpha-Est9
FBgn0040571	325.689	0.60132	0.297574	2.02074	0.0433068	0.56698	CG17193
FBgn0013343	2150.88	0.448524	0.222108	2.01939	0.0434463	0.56698	Syx1A
FBgn0029898	265.631	0.595434	0.294587	2.02125	0.0432539	0.56698	CG14439
FBgn0029994	1029.65	0.629129	0.311544	2.01939	0.0434466	0.56698	Ldsdh1
FBgn0266136	431.288	-0.521633	0.25789	-2.0227	0.0431041	0.56698	Gyc76C
FBgn0036824	1266.85	0.854726	0.423343	2.01899	0.0434884	0.56698	CG3902
FBgn0283531	95.0349	0.872384	0.432221	2.01838	0.0435521	0.566993	Duox
FBgn0030617	85.1341	0.946886	0.469527	2.01668	0.0437286	0.568471	CG9095
FBgn0086671	84.1118	-1.38417	0.68752	-2.01328	0.0440849	0.571858	snoRNA:Psi28S-2876
FBgn0265076	132.94	-2.43306	1.20868	-2.01299	0.0441156	0.571858	lncRNA:CR44187
FBgn0037819	321.14	-1.13209	0.562827	-2.01144	0.0442793	0.573157	CG14688
FBgn0038744	249.551	-0.601985	0.299612	-2.00921	0.0445144	0.573476	CG4733
FBgn0010213	466.555	0.526403	0.262204	2.00761	0.0446848	0.573476	Sod2
FBgn0003141	471.613	0.581891	0.289736	2.00835	0.0446064	0.573476	pr
FBgn0003231	1224.13	-0.712816	0.354829	-2.0089	0.0445476	0.573476	ref(2)P
FBgn0261862	1264.22	-0.631733	0.31464	-2.00779	0.0446652	0.573476	whd
FBgn0004511	13.9612	-2.11084	1.05139	-2.00766	0.0446791	0.573476	dy
FBgn0030891	162.722	-0.670551	0.334197	-2.00646	0.0448077	0.574237	Ada3
FBgn0261444	1936.19	0.456555	0.227902	2.00329	0.045146	0.577754	CG3638
FBgn0004654	357.352	0.704195	0.351858	2.00136	0.0453533	0.577826	Pgd
FBgn0031228	320.97	0.574723	0.287238	2.00086	0.0454075	0.577826	ND-15
FBgn0000615	18.7332	2.36292	1.18042	2.00176	0.0453109	0.577826	exu
FBgn0034243	211.713	-0.673122	0.336345	-2.00128	0.045362	0.577826	Ns2
FBgn0036364	176.94	-0.618312	0.309146	-2.00006	0.0454933	0.578105	CG14109
FBgn0012042	27.3179	-1.622	0.811546	-1.99865	0.0456458	0.579228	AttA
FBgn0013759	2687.09	0.452994	0.226754	1.99773	0.0457457	0.57968	CASK
FBgn0028743	754.022	0.500839	0.250963	1.99567	0.0459699	0.581706	Dhit
FBgn0263974	43.8707	1.03131	0.516959	1.99495	0.0460482	0.581881	qin
FBgn0001189	196.395	-0.673566	0.337795	-1.99401	0.0461509	0.582365	hfw
FBgn0053307	126.782	-1.12858	0.566642	-1.9917	0.0464037	0.58429	CG33307
FBgn0264895	1288.21	0.448859	0.225395	1.99144	0.0464328	0.58429	RapGAP1
FBgn0038665	160.684	0.808055	0.406083	1.98988	0.0466046	0.585636	euc
FBgn0031713	154.128	0.634733	0.319258	1.98815	0.0467949	0.586754	CG7277
FBgn0039112	429.28	0.513663	0.258395	1.98789	0.0468235	0.586754	SdhD
FBgn0024740	35.4557	1.77523	0.893608	1.98659	0.0469675	0.587744	Lip2
FBgn0005660	20.147	-1.83088	0.921966	-1.98584	0.0470512	0.587977	Ets21C
FBgn0032414	252.417	0.556589	0.280482	1.9844	0.0472113	0.588864	CG17211
FBgn0028888	771.802	0.581495	0.293371	1.98211	0.0474668	0.588864	CG4168
FBgn0038271	2374.01	0.402354	0.202984	1.98219	0.0474576	0.588864	UQCR-C1
FBgn0043535	171.585	0.820159	0.413867	1.9817	0.0475132	0.588864	Obp57a
FBgn0265419	86.0817	-0.818097	0.412694	-1.98233	0.0474422	0.588864	lncRNA:CR44331
FBgn0004244	4839.75	0.483454	0.243925	1.98198	0.0474817	0.588864	Rdl
FBgn0001226	179.15	-2.32883	1.17643	-1.97958	0.0477508	0.590997	Hsp27
FBgn0020416	258.735	-1.06365	0.537769	-1.97789	0.0479415	0.591736	Idgf1
FBgn0039509	94.2022	-0.877085	0.443411	-1.97804	0.047924	0.591736	bigmax
FBgn0039970	664.227	-0.484526	0.245209	-1.97597	0.0481583	0.593601	CG17508
FBgn0022770	18.5102	1.93519	0.979892	1.9749	0.0482792	0.593898	Peritrophin-A
FBgn0026061	411.563	0.528082	0.267438	1.9746	0.0483138	0.593898	Mipp1
FBgn0039257	453.525	0.714615	0.362645	1.97056	0.0487738	0.598738	tnc
FBgn0040099	140.795	-1.11048	0.563746	-1.96982	0.0488591	0.598971	lectin-28C
FBgn0039809	34.7195	1.15305	0.585769	1.96843	0.0490181	0.600106	CG15547
FBgn0001311	37.1409	2.03088	1.03248	1.96699	0.0491846	0.60133	kkv
FBgn0284251	157.715	-0.715194	0.363858	-1.96559	0.0493462	0.602491	l(2)05287
FBgn0026192	658.329	-0.453976	0.231152	-1.96397	0.0495336	0.603962	par-6
FBgn0027525	878.453	-0.441068	0.224884	-1.96132	0.0498418	0.606085	LTV1
FBgn0036825	2160.94	-0.662592	0.337802	-1.96148	0.049823	0.606085	RpL26
FBgn0038194	1090.85	-0.474563	0.242066	-1.96047	0.0499407	0.606263	Cyp6d5
FBgn0052626	1384.66	-0.423733	0.216185	-1.96004	0.0499907	0.606263	AMPdeam
FBgn0019644	1011.75	0.420998	0.214877	1.95925	0.0500841	0.606581	ATPsynB
FBgn0259822	1650.31	0.438998	0.224426	1.9561	0.0504536	0.609981	Ca-beta
FBgn0003423	2473.53	0.41035	0.209822	1.95571	0.0504998	0.609981	slgA
FBgn0023511	375.854	-0.516367	0.265019	-1.94841	0.0513657	0.618372	Edem1
FBgn0028523	144.72	0.735128	0.377683	1.94641	0.0516051	0.618372	CG5888
FBgn0086659	430.836	-1.87392	0.961517	-1.94892	0.051305	0.618372	snoRNA:Psi18S-176
FBgn0261552	10025.7	0.42616	0.218924	1.94661	0.0515815	0.618372	ps
FBgn0265191	433.63	0.582965	0.299248	1.9481	0.0514027	0.618372	Gyg
FBgn0036935	1318.8	-0.512564	0.263266	-1.94694	0.0515419	0.618372	CG14186
FBgn0052354	83.9749	0.776119	0.39946	1.94292	0.0520256	0.622585	CG32354
FBgn0285963	801.874	0.554214	0.285333	1.94234	0.052096	0.622602	CG46339
FBgn0031190	585.369	-0.454113	0.23392	-1.94132	0.0522197	0.623256	CG12576
FBgn0029763	366.286	-0.504596	0.260153	-1.93961	0.0524269	0.624593	Usp16-45
FBgn0003209	984.045	-0.420327	0.21681	-1.93869	0.0525391	0.624593	raw
FBgn0033853	524.128	-0.476673	0.245858	-1.93881	0.052524	0.624593	CG6145
FBgn0023534	252.157	-0.540497	0.279162	-1.93614	0.0528503	0.624808	CG17778
FBgn0005671	2664.84	0.409813	0.211496	1.93769	0.0526614	0.624808	Vha55
FBgn0262167	173.961	-0.636402	0.328744	-1.93586	0.0528846	0.624808	ana1
FBgn0030479	810.539	0.436566	0.225403	1.93683	0.0527666	0.624808	Rbp1-like
FBgn0030589	186.915	-0.755884	0.390722	-1.93458	0.0530412	0.624808	CG9519
FBgn0031054	137.459	-0.645297	0.333516	-1.93483	0.0530112	0.624808	Ssu72
FBgn0011817	1100.33	0.524357	0.270924	1.93544	0.052936	0.624808	nmo
FBgn0033101	214.374	0.798821	0.413328	1.93266	0.0532782	0.626782	CG9436
FBgn0000116	8876.79	0.459024	0.237749	1.9307	0.0535196	0.628803	Argk
FBgn0010812	192.924	-0.610243	0.316319	-1.9292	0.0537055	0.628843	unc-45
FBgn0086674	289.577	-0.580965	0.301169	-1.92903	0.0537267	0.628843	Tango13
FBgn0027528	439.911	0.477849	0.247744	1.9288	0.0537554	0.628843	goe
FBgn0005626	1017.44	0.699884	0.362929	1.92843	0.0538014	0.628843	ple
FBgn0000542	167.214	0.6658	0.345462	1.92728	0.0539453	0.62971	ec
FBgn0028360	390.012	-0.668957	0.347304	-1.92614	0.0540866	0.630546	Cdc7
FBgn0263257	3584.62	0.404727	0.210312	1.92441	0.054303	0.632252	Cngl
FBgn0044812	44.8738	1.62902	0.846833	1.92366	0.0543967	0.632528	TotC
FBgn0032297	1241.23	-0.534728	0.278681	-1.91878	0.0550118	0.636003	CG17124
FBgn0046294	14.789	2.36911	1.23449	1.91909	0.0549727	0.636003	CG12699
FBgn0000448	252.464	0.663179	0.345382	1.92013	0.054841	0.636003	Hr3
FBgn0040793	669.452	0.476216	0.248039	1.91993	0.0548672	0.636003	CG7630
FBgn0035985	448.701	-0.664828	0.346535	-1.9185	0.0550475	0.636003	Cpr67B
FBgn0051523	1133.69	-0.545537	0.285456	-1.91111	0.0559905	0.636596	CG31523
FBgn0032264	221.818	-0.771248	0.402791	-1.91476	0.0555233	0.636596	Lip4
FBgn0053120	191.881	-1.18135	0.618253	-1.91079	0.0560316	0.636596	CG33120
FBgn0027584	283.162	-0.798921	0.417702	-1.91266	0.0557918	0.636596	CG4757
FBgn0041188	1715.88	0.397181	0.207343	1.91557	0.0554196	0.636596	Atx2
FBgn0034258	1566.64	-0.485782	0.253337	-1.91753	0.0551701	0.636596	eIF3c
FBgn0029093	1358.94	-0.46871	0.24513	-1.91208	0.0558655	0.636596	cathD
FBgn0083000	18.6316	-1.57411	0.82129	-1.91663	0.0552845	0.636596	snoRNA:Psi28S-1192b
FBgn0262531	13.798	-2.10953	1.10401	-1.91079	0.0560312	0.636596	CG43085
FBgn0035032	924.441	0.48539	0.253651	1.91361	0.0556699	0.636596	ATPsynF
FBgn0265935	558.911	-0.457333	0.23939	-1.91041	0.05608	0.636596	coro
FBgn0001224	121.062	-1.36457	0.714294	-1.91037	0.0560852	0.636596	Hsp23
FBgn0035844	58.9655	1.37348	0.717846	1.91334	0.0557045	0.636596	CG13676
FBgn0051777	93.4442	-1.32058	0.691169	-1.91064	0.0560507	0.636596	CG31777
FBgn0039109	209.57	-0.63615	0.333096	-1.90981	0.0561575	0.636616	CG10365
FBgn0261269	34.7241	1.38352	0.724785	1.90887	0.056279	0.637193	conv
FBgn0039620	812.963	-0.422178	0.221262	-1.90804	0.0563854	0.6376	wat
FBgn0033159	1499.39	0.452824	0.237455	1.90699	0.0565222	0.638208	Dscam1
FBgn0010424	55.0497	-0.986835	0.517606	-1.90654	0.0565805	0.638208	TpnC73F
FBgn0038938	403.024	0.541421	0.284564	1.90264	0.057088	0.642747	CG7084
FBgn0052686	122.95	-0.880896	0.463142	-1.902	0.0571713	0.642747	CG32686
FBgn0022959	2634.94	-0.408134	0.214603	-1.90181	0.0571963	0.642747	yps
FBgn0014031	233.059	-0.802116	0.422274	-1.89952	0.0574965	0.645318	Spat
FBgn0029728	12.5043	2.47679	1.30761	1.89413	0.0582073	0.647625	CG2861
FBgn0051146	193.761	-0.735171	0.387626	-1.8966	0.0578808	0.647625	Nlg1
FBgn0034140	338.308	-1.8848	0.994323	-1.89557	0.0580176	0.647625	Lst
FBgn0030160	1091.28	0.808409	0.426626	1.89489	0.0581069	0.647625	CG9691
FBgn0054054	77.4898	-1.33756	0.706728	-1.89262	0.0584089	0.647625	CG34054
FBgn0083010	41.4231	-1.45033	0.765931	-1.89355	0.0582853	0.647625	snoRNA:Psi28S-1135c
FBgn0082978	35.7868	-1.12443	0.594137	-1.89254	0.0584188	0.647625	snoRNA:Psi28S-3091b
FBgn0259150	1091.8	0.499833	0.263662	1.89573	0.0579956	0.647625	OtopLc
FBgn0264776	74.9142	-1.12483	0.592848	-1.89733	0.0577844	0.647625	CG44014
FBgn0013303	453.377	0.487017	0.257226	1.89335	0.058312	0.647625	Nca
FBgn0037135	1125.66	-0.430763	0.227951	-1.88972	0.0587955	0.64901	CG7414
FBgn0037230	972.592	0.442943	0.234303	1.89047	0.0586954	0.64901	CG9780
FBgn0037788	293.415	0.836213	0.442405	1.89015	0.0587375	0.64901	CG3940
FBgn0038659	2226.09	0.390257	0.206545	1.88945	0.0588311	0.64901	EndoA
FBgn0039759	18.3769	1.46574	0.776927	1.88658	0.0592164	0.651669	CG9733
FBgn0033464	199.047	0.987985	0.523651	1.88672	0.0591977	0.651669	CG1441
FBgn0037126	107.76	-0.861983	0.457593	-1.88373	0.0596009	0.655102	CG14567
FBgn0004242	8764.38	0.426403	0.226461	1.8829	0.0597136	0.655543	Syt1
FBgn0034246	460.835	-0.535262	0.284483	-1.88153	0.0599005	0.656798	Dcr-2
FBgn0039635	567.388	0.449456	0.239253	1.87858	0.0603013	0.659331	Pdhb
FBgn0030101	113.329	-0.755062	0.402093	-1.87783	0.0604048	0.659331	CG12118
FBgn0050456	133.01	-0.663092	0.353142	-1.87769	0.0604234	0.659331	CG30456
FBgn0285944	6920.57	0.477363	0.254056	1.87897	0.0602491	0.659331	para
FBgn0040397	747.031	0.424093	0.226527	1.87215	0.061186	0.661009	CG3655
FBgn0032770	27.5539	1.2237	0.652616	1.87507	0.0607826	0.661009	CG13086
FBgn0033033	593.427	0.725088	0.386681	1.87516	0.060771	0.661009	scaf
FBgn0027356	2045.93	0.426353	0.227608	1.87319	0.0610423	0.661009	Amph
FBgn0062449	181.497	0.566502	0.302848	1.87058	0.0614028	0.661009	CG13197
FBgn0030657	33.2033	-1.11718	0.596599	-1.87258	0.0611258	0.661009	cerv
FBgn0000303	698.983	0.64992	0.346663	1.87479	0.0608219	0.661009	ChAT
FBgn0039914	541.269	0.469582	0.251086	1.87021	0.0614552	0.661009	mav
FBgn0034974	54.7131	1.21094	0.647399	1.87047	0.0614186	0.661009	CG16786
FBgn0267991	29.5698	1.19203	0.637242	1.87062	0.0613985	0.661009	lncRNA:CR46258
FBgn0036515	118.508	-0.681351	0.363884	-1.87244	0.0611459	0.661009	AIMP2
FBgn0020762	834.658	-0.437025	0.233548	-1.87125	0.061311	0.661009	Atet
FBgn0259171	1583.47	0.39788	0.212955	1.86838	0.0617094	0.662954	Pde9
FBgn0035103	222.265	0.541821	0.290407	1.86573	0.0620791	0.665711	Vdup1
FBgn0035600	1549.72	0.449844	0.24114	1.86549	0.0621133	0.665711	Cyt-c1
FBgn0034144	10.8934	3.00541	1.61182	1.86461	0.0622358	0.666232	CG5089
FBgn0038279	251.068	0.562017	0.301543	1.8638	0.0623494	0.666495	Sdr
FBgn0020907	424.035	0.600657	0.322438	1.86286	0.0624816	0.666495	Scp2
FBgn0051288	26.2177	1.2255	0.657789	1.86306	0.0624538	0.666495	CG31288
FBgn0013308	18.7023	-1.58514	0.85203	-1.86042	0.062826	0.66859	Odc2
FBgn0265726	792.679	0.529091	0.284317	1.86092	0.0627554	0.66859	Nna1
FBgn0262738	15319	0.471433	0.253474	1.85988	0.0629021	0.668612	norpA
FBgn0033196	742.257	0.426587	0.229723	1.85696	0.063317	0.670416	CG1358
FBgn0039817	24.4477	1.25278	0.674406	1.8576	0.0632261	0.670416	CG15553
FBgn0085468	28.7889	-1.16589	0.627967	-1.85661	0.063366	0.670416	ND-MWFE
FBgn0031148	142.753	0.835929	0.450248	1.8566	0.0633686	0.670416	Cbs
FBgn0028422	35.147	-1.18359	0.63864	-1.8533	0.0638399	0.673824	GluRIID
FBgn0053301	24.8602	-1.47479	0.795719	-1.8534	0.0638249	0.673824	CG33301
FBgn0261041	1889.01	0.47868	0.258754	1.84995	0.0643213	0.677323	stj
FBgn0263462	24.1054	-1.46147	0.789891	-1.85022	0.0642817	0.677323	snoRNA:Dek-a
FBgn0041087	90.116	1.01573	0.549257	1.84928	0.0644173	0.677544	wun2
FBgn0030432	380.659	-0.470161	0.254533	-1.84715	0.0647255	0.679994	CG4404
FBgn0040942	100.012	-1.33183	0.721779	-1.8452	0.0650085	0.681386	CG12643
FBgn0013811	28.308	-1.29269	0.70057	-1.8452	0.0650089	0.681386	Dhc62B
FBgn0035482	27.4192	-1.19644	0.649556	-1.84193	0.0654849	0.684787	CG14985
FBgn0086675	3352.32	0.379805	0.206182	1.84209	0.0654626	0.684787	fne
FBgn0037513	180.342	-0.675346	0.367183	-1.83927	0.0658761	0.688082	pyd3
FBgn0019957	541.893	0.512755	0.278978	1.83798	0.0660657	0.689265	ND-42
FBgn0042129	146.222	1.22711	0.668348	1.83604	0.0663516	0.689486	OS9
FBgn0031414	3345.62	0.568471	0.309424	1.83719	0.066182	0.689486	eys
FBgn0034903	157.917	0.593065	0.322928	1.83652	0.0662803	0.689486	sona
FBgn0035541	110.894	-0.920458	0.501402	-1.83577	0.0663921	0.689486	CG15019
FBgn0013576	5469.53	0.383432	0.209296	1.83201	0.0669497	0.694479	mtd
FBgn0037290	241.114	-0.675984	0.369342	-1.83024	0.0672146	0.695628	CG1124
FBgn0283535	3306.94	0.398926	0.217955	1.83031	0.0672034	0.695628	Vha26
FBgn0037270	711.753	-0.462111	0.25278	-1.82812	0.067532	0.696878	eIF3f1
FBgn0063497	196.624	0.862751	0.472017	1.8278	0.06758	0.696878	GstE3
FBgn0267089	86.638	0.782321	0.428113	1.82737	0.0676438	0.696878	lncRNA:CR45533
FBgn0286827	460.543	-0.465955	0.254844	-1.82839	0.0674912	0.696878	FBgn0286827
FBgn0003159	616.688	0.458062	0.250842	1.8261	0.0678358	0.697253	CG2841
FBgn0032988	289.245	-0.487421	0.266993	-1.82559	0.0679117	0.697253	Tif-IA
FBgn0029002	64.9318	0.816913	0.447259	1.82649	0.0677768	0.697253	miple2
FBgn0002733	21.9869	-1.55566	0.852893	-1.82398	0.0681544	0.69895	E(spl)mbeta-HLH
FBgn0086666	23.9799	-1.51484	0.831521	-1.82177	0.0684899	0.701594	snoRNA:Psi28S-2179
FBgn0086661	300.65	-2.23651	1.22865	-1.8203	0.0687139	0.702297	snoRNA:Psi28S-2566
FBgn0035473	436.536	0.628515	0.345242	1.82051	0.0686819	0.702297	mge
FBgn0013770	1725.35	-0.741944	0.4078	-1.81938	0.0688532	0.702925	Cp1
FBgn0051953	89.3404	-0.726158	0.399292	-1.81861	0.0689705	0.703328	CR31953
FBgn0032049	30.1231	-3.94024	2.16877	-1.81681	0.069246	0.704316	Bace
FBgn0038819	33.721	1.46197	0.804564	1.81709	0.0692027	0.704316	Cpr92F
FBgn0036369	294.568	0.540045	0.297308	1.81645	0.0693013	0.704316	CG10089
FBgn0034187	35.567	-1.10235	0.607141	-1.81564	0.0694258	0.704789	CG6967
FBgn0002622	2614.34	-0.535613	0.295208	-1.81436	0.0696228	0.705113	RpS3
FBgn0029882	78.0766	-0.977444	0.538861	-1.81391	0.0696918	0.705113	CG3226
FBgn0004580	1704.83	0.423467	0.233445	1.81399	0.0696788	0.705113	Cbp53E
FBgn0003942	2602.2	-0.642	0.354153	-1.81277	0.0698665	0.70522	RpS27A
FBgn0032246	198.097	-0.54764	0.302176	-1.81232	0.0699366	0.70522	Wdfy2
FBgn0037754	768.55	0.407079	0.224571	1.8127	0.0698781	0.70522	CG8500
FBgn0004395	960.333	-0.391492	0.216131	-1.81137	0.0700842	0.705921	unk
FBgn0033010	841.864	-0.40647	0.224657	-1.80929	0.070406	0.707584	Atf6
FBgn0266448	121.842	-0.675608	0.373391	-1.80938	0.0703913	0.707584	CG45078
FBgn0039593	16.9419	-1.70547	0.94344	-1.80771	0.0706519	0.709267	Sid
FBgn0063495	41.8807	1.06928	0.59252	1.80462	0.0711338	0.712762	GstE5
FBgn0283658	1632.14	0.383386	0.212465	1.80447	0.0711579	0.712762	muc
FBgn0036985	36.7481	1.26785	0.704353	1.80001	0.0718585	0.715812	zye
FBgn0043022	31.8701	-1.24255	0.690204	-1.80026	0.0718191	0.715812	snRNA:U5:38ABa
FBgn0000473	277.582	-0.98524	0.546908	-1.80147	0.0716284	0.715812	Cyp6a2
FBgn0037137	207.861	-0.636207	0.35328	-1.80086	0.0717254	0.715812	Nopp140
FBgn0002948	49.7743	0.946088	0.525307	1.80102	0.0717	0.715812	nod
FBgn0046876	30.1463	-1.75672	0.976241	-1.79947	0.0719441	0.715824	Obp83ef
FBgn0086778	1738.64	0.469438	0.26108	1.79806	0.0721669	0.715824	nAChRalpha7
FBgn0263336	111.587	0.752475	0.418335	1.79874	0.0720599	0.715824	lncRNA:CR43417
FBgn0263911	583.795	0.459186	0.255387	1.798	0.0721766	0.715824	COX8
FBgn0037934	102.945	0.740107	0.411864	1.79697	0.0723403	0.715876	CG6830
FBgn0010198	2422.52	-0.575938	0.32042	-1.79745	0.0722648	0.715876	RpS15Aa
FBgn0262150	22.0063	-1.48884	0.828983	-1.79598	0.072497	0.716641	CG42876
FBgn0034716	225.241	0.568569	0.3168	1.79473	0.0726974	0.717837	Oatp58Dc
FBgn0020294	274.374	0.587889	0.327966	1.79253	0.0730478	0.719724	ko
FBgn0037646	100.105	-0.860925	0.480218	-1.79278	0.0730083	0.719724	CAHbeta
FBgn0035346	280.387	-0.579489	0.323515	-1.79123	0.073257	0.720999	CG1146
FBgn0264602	82.4107	-0.769233	0.429919	-1.78925	0.0735745	0.723336	lncRNA:CR43951
FBgn0033302	28.491	-1.42575	0.79731	-1.7882	0.0737437	0.724211	Cyp6a14
FBgn0265356	963.911	-0.481324	0.269425	-1.78648	0.0740208	0.726144	tn
FBgn0023388	1595.64	0.413449	0.231662	1.78471	0.0743081	0.728171	Dap160
FBgn0029814	2443.94	0.480495	0.27014	1.77868	0.0752915	0.730932	CG15765
FBgn0040259	386.858	-0.500175	0.281309	-1.77803	0.0753988	0.730932	Ugt86Da
FBgn0052855	111.384	0.728981	0.40968	1.77939	0.0751761	0.730932	CG32855
FBgn0000206	957.166	0.426522	0.239397	1.78166	0.0748053	0.730932	boss
FBgn0004168	647.786	0.443348	0.248937	1.78096	0.0749183	0.730932	5-HT1A
FBgn0004646	739.931	0.536311	0.300913	1.78228	0.0747035	0.730932	ogre
FBgn0002576	137.32	-0.652406	0.366879	-1.77826	0.0753614	0.730932	lz
FBgn0039736	33.7086	-1.07807	0.605738	-1.77976	0.0751155	0.730932	CG7912
FBgn0030425	356.216	-0.835103	0.46917	-1.77996	0.0750828	0.730932	CG3775
FBgn0000592	1766.08	0.740719	0.416401	1.77886	0.0752626	0.730932	Est-6
FBgn0034796	86.295	-0.791617	0.445426	-1.77721	0.0755331	0.731448	CG3700
FBgn0039938	690.561	-0.402647	0.227005	-1.77374	0.0761064	0.733071	Sox102F
FBgn0041242	59.295	1.01689	0.5732	1.77406	0.0760538	0.733071	Gr47a
FBgn0030261	76.6957	-0.97223	0.547934	-1.77436	0.0760044	0.733071	CG15203
FBgn0014391	628.271	0.511714	0.288252	1.77523	0.0758593	0.733071	sun
FBgn0052512	142.079	0.652908	0.367863	1.77487	0.0759196	0.733071	CG32512
FBgn0027291	1871.63	0.419032	0.23642	1.77241	0.076327	0.734414	l(1)G0156
FBgn0037389	11.5572	-2.47097	1.39819	-1.76726	0.0771842	0.73614	CR10991
FBgn0032773	1197.64	-1.54753	0.874619	-1.76938	0.0768308	0.73614	fon
FBgn0037935	237.248	-0.626942	0.355691	-1.76261	0.077967	0.73614	CG6834
FBgn0034542	401.738	-0.451775	0.256025	-1.76457	0.0776356	0.73614	Fem-1
FBgn0000395	220.935	-0.577585	0.327143	-1.76554	0.0774727	0.73614	cv-2
FBgn0033817	156.784	0.877656	0.498077	1.76209	0.0780544	0.73614	GstE14
FBgn0067783	114.908	-0.643701	0.36386	-1.76909	0.0768784	0.73614	DPCoAC
FBgn0065046	286.102	-0.735266	0.417007	-1.7632	0.077867	0.73614	snoRNA:U3:9B
FBgn0040056	1027.76	0.429584	0.242595	1.77079	0.0765963	0.73614	CG17698
FBgn0085425	99.2114	-0.677841	0.383968	-1.76536	0.0775033	0.73614	CG34396
FBgn0263258	800.039	0.395428	0.224368	1.76241	0.0780004	0.73614	chas
FBgn0034789	1002.41	0.478796	0.271658	1.7625	0.0779855	0.73614	PIP5K59B
FBgn0034970	272.831	-0.51197	0.290203	-1.76418	0.0777025	0.73614	yki
FBgn0264439	32.7569	-1.20596	0.681776	-1.76885	0.0769193	0.73614	lncRNA:CR43857
FBgn0266227	1427.85	0.443625	0.250719	1.76941	0.076826	0.73614	lncRNA:CR44922
FBgn0283500	431.539	-0.438125	0.24862	-1.76223	0.0780305	0.73614	Sac1
FBgn0030274	147.35	-0.601436	0.340629	-1.76566	0.0774526	0.73614	Lint-1
FBgn0030780	38.3778	-1.14141	0.646893	-1.76444	0.0776576	0.73614	CG13008
FBgn0036022	2702.56	-0.798213	0.452967	-1.76219	0.0780373	0.73614	CG8329
FBgn0013972	607.901	0.512251	0.291211	1.75903	0.0785718	0.740246	Gycalpha99B
FBgn0033130	72.7194	-0.743648	0.423438	-1.75621	0.0790521	0.743221	Tsp42Ei
FBgn0261999	498.055	-0.464393	0.264389	-1.75648	0.079007	0.743221	CG42817
FBgn0031858	658.95	0.489998	0.279114	1.75555	0.0791652	0.743511	CG17378
FBgn0038201	16.7451	1.80094	1.02648	1.75448	0.0793485	0.744459	PK1-R
FBgn0029524	37.2531	0.970227	0.553699	1.75226	0.0797285	0.747248	CG3176
FBgn0035434	1329.56	0.637389	0.364231	1.74996	0.0801254	0.75019	Drsl5
FBgn0044328	221.647	0.519301	0.296994	1.74853	0.080373	0.751728	CG32052
FBgn0030195	61.9723	-0.803424	0.459648	-1.74791	0.0804795	0.751946	CG2898
FBgn0039182	190.731	-0.59186	0.338708	-1.74741	0.080567	0.751987	CG5728
FBgn0031896	428.623	0.444558	0.254533	1.74656	0.0807134	0.752076	CG4502
FBgn0041605	20173.2	0.419754	0.240355	1.74639	0.0807431	0.752076	cpx
FBgn0004832	38.8338	1.01947	0.584507	1.74416	0.0811317	0.754522	Xpac
FBgn0038878	228.845	0.597253	0.342477	1.74392	0.0811727	0.754522	CG3301
FBgn0267181	23.1783	-1.22258	0.701901	-1.74181	0.0815411	0.756957	asRNA:CR45621
FBgn0030521	728.643	-0.526848	0.302531	-1.74146	0.0816022	0.756957	CtsB1
FBgn0086600	25.0524	-1.3185	0.75778	-1.73995	0.0818673	0.757859	snoRNA:Psi18S-1347c
FBgn0086672	512.016	-2.04203	1.17334	-1.74035	0.0817978	0.757859	snoRNA:Or-aca5
FBgn0031973	147.665	-0.675774	0.388495	-1.73946	0.081953	0.757877	Spn28Dc
FBgn0086691	184.72	0.977043	0.562031	1.73842	0.0821377	0.758033	UK114
FBgn0243514	195.108	-0.921485	0.529966	-1.73876	0.0820763	0.758033	eater
FBgn0033777	186.233	-0.710165	0.408677	-1.73772	0.0822606	0.758076	CG17574
FBgn0031813	203.967	-0.565929	0.325726	-1.73744	0.0823102	0.758076	CG9527
FBgn0083970	196.422	1.08493	0.625105	1.7356	0.0826338	0.759156	CG34134
FBgn0086472	1516.57	-0.483356	0.278652	-1.73462	0.0828074	0.759156	RpS25
FBgn0034797	962.77	0.47821	0.275721	1.7344	0.0828476	0.759156	nahoda
FBgn0264001	3296.32	0.371009	0.213865	1.73478	0.0827797	0.759156	bru3
FBgn0265974	656.029	0.438912	0.252789	1.73628	0.0825146	0.759156	ttv
FBgn0263494	57.9223	0.842879	0.486224	1.73352	0.0830031	0.75981	CR43483
FBgn0050431	157.262	-0.641257	0.37036	-1.73144	0.0833732	0.762426	CG30431
FBgn0025381	298.933	-0.528111	0.305771	-1.72715	0.0841416	0.763273	rush
FBgn0032484	296.057	0.527865	0.305361	1.72866	0.0838699	0.763273	kek4
FBgn0027562	765.762	0.391951	0.226736	1.72867	0.0838687	0.763273	CG10345
FBgn0034406	98.0329	0.774055	0.447845	1.7284	0.0839163	0.763273	Jheh3
FBgn0040735	144.176	-0.883308	0.5108	-1.72926	0.0837623	0.763273	CG16836
FBgn0259740	62.1813	-0.77072	0.446157	-1.72746	0.0840846	0.763273	CG42394
FBgn0263471	22.3406	-1.28013	0.740548	-1.72863	0.0838755	0.763273	scaRNA:MeU2-48
FBgn0036560	207.788	0.579398	0.335317	1.72791	0.0840039	0.763273	CG5895
FBgn0028543	401.909	-0.685786	0.397358	-1.72587	0.0843715	0.763694	NimB2
FBgn0003884	4185.4	0.368165	0.213428	1.72501	0.0845262	0.763694	alphaTub84B
FBgn0261928	3124.79	0.618362	0.358431	1.72519	0.0844936	0.763694	CG42795
FBgn0278604	102.898	-0.667656	0.387012	-1.72516	0.0844992	0.763694	dmt
FBgn0032451	133.82	-0.580419	0.33695	-1.72257	0.0849666	0.764615	spict
FBgn0039008	65.6763	-0.764858	0.443866	-1.72317	0.0848571	0.764615	CG6972
FBgn0266781	14.9347	-1.70567	0.989415	-1.72392	0.0847228	0.764615	lncRNA:CR45246
FBgn0030985	120.352	-0.703695	0.408498	-1.72264	0.0849535	0.764615	Obp18a
FBgn0030294	100.682	-0.682866	0.396746	-1.72117	0.0852203	0.765384	Pa1
FBgn0000346	1604.94	0.381038	0.221384	1.72116	0.0852215	0.765384	comt
FBgn0039688	2213.72	0.364328	0.211819	1.71999	0.0854337	0.766478	Kul
FBgn0031561	673.258	-0.694741	0.404023	-1.71956	0.085513	0.766478	IM33
FBgn0011581	733.026	-0.400692	0.233253	-1.71784	0.0858254	0.768516	Ms
FBgn0050359	472.547	-0.441491	0.257149	-1.71687	0.0860025	0.769339	Mal-A5
FBgn0063496	62.1148	1.2138	0.707641	1.71527	0.086295	0.77043	GstE4
FBgn0031023	1530.68	-0.37414	0.218103	-1.71543	0.0862671	0.77043	CG14200
FBgn0036549	183.142	0.775956	0.45256	1.71459	0.0864202	0.770786	CG10516
FBgn0027795	24.3285	1.15694	0.675225	1.71341	0.0866369	0.771957	CG14785
FBgn0265967	29.1469	-1.22713	0.716529	-1.7126	0.0867854	0.772518	lncRNA:CR44754
FBgn0040060	14.8556	-7.25753	4.23978	-1.71177	0.086939	0.773124	yip7
FBgn0035583	14.3574	1.53351	0.898573	1.70661	0.0878949	0.780855	CG13704
FBgn0046301	120.412	0.656737	0.385412	1.70398	0.0883842	0.78243	CG7148
FBgn0031684	197.256	0.552062	0.32406	1.70358	0.0884598	0.78243	ND-13A
FBgn0015576	817.044	0.545331	0.320143	1.7034	0.0884937	0.78243	alpha-Est8
FBgn0004880	4034.08	0.335597	0.197024	1.70334	0.0885051	0.78243	scrt
FBgn0264953	1513.69	-0.363717	0.213459	-1.70392	0.0883964	0.78243	Piezo
FBgn0002306	490.276	0.476142	0.279914	1.70103	0.0889373	0.783188	sas
FBgn0003499	533.501	-0.600698	0.353234	-1.70057	0.0890243	0.783188	sr
FBgn0038964	98.73	-0.721127	0.424038	-1.70062	0.0890144	0.783188	Nop56
FBgn0003710	337.514	0.473857	0.278464	1.70168	0.0888157	0.783188	tipE
FBgn0036663	8010.81	-0.366127	0.21512	-1.70197	0.0887611	0.783188	CG9674
FBgn0033052	760.439	-0.380151	0.223744	-1.69905	0.0893106	0.783322	SCAP
FBgn0082997	11.1729	-1.94553	1.14496	-1.69922	0.0892779	0.783322	snoRNA:Psi28S-1232
FBgn0086558	14278.3	-0.328585	0.19344	-1.69864	0.0893863	0.783322	Ubi-p5E
FBgn0036576	415.802	-0.447356	0.263256	-1.69932	0.0892585	0.783322	CG5151
FBgn0250838	744.346	0.452	0.266398	1.69671	0.0897518	0.785002	roh
FBgn0266633	16.8445	-1.39254	0.820681	-1.6968	0.0897337	0.785002	asRNA:CR45140
FBgn0032472	573.322	-0.793859	0.468231	-1.69544	0.0899913	0.785576	CG9928
FBgn0262855	105.412	0.630562	0.371826	1.69585	0.0899139	0.785576	CG43219
FBgn0003261	3529.65	-0.340484	0.201893	-1.68646	0.0917082	0.788912	Rm62
FBgn0037351	2882.06	-0.547619	0.324463	-1.68777	0.0914551	0.788912	RpL13A
FBgn0037215	381.504	-0.529405	0.313259	-1.68999	0.0910303	0.788912	beta-Man
FBgn0010612	535.039	0.452936	0.269562	1.68027	0.0929056	0.788912	ATPsynG
FBgn0037607	1640.91	0.409415	0.242635	1.68737	0.0915328	0.788912	CG8036
FBgn0037601	16.4635	-1.48173	0.875701	-1.69205	0.0906361	0.788912	Cyp313b1
FBgn0010039	58.3914	0.779585	0.461752	1.68832	0.09135	0.788912	GstD3
FBgn0038820	560.399	1.99764	1.18177	1.69038	0.0909549	0.788912	CG4000
FBgn0039647	1691.72	0.367458	0.218289	1.68336	0.0923062	0.788912	jus
FBgn0010808	369.614	0.426117	0.25351	1.68087	0.0927891	0.788912	Chchd3
FBgn0028956	26.8745	-1.14529	0.681193	-1.6813	0.0927049	0.788912	mthl3
FBgn0033555	784.12	-0.661056	0.393275	-1.6809	0.0927826	0.788912	RpS15Ab
FBgn0028408	712.621	0.425163	0.251781	1.68862	0.0912915	0.788912	Drep2
FBgn0033206	124.133	-0.62075	0.367063	-1.69112	0.090813	0.788912	DCTN4-p62
FBgn0033174	24.7444	-1.15694	0.685671	-1.68731	0.091544	0.788912	CG11125
FBgn0030159	95.6998	0.95563	0.567348	1.68438	0.0921083	0.788912	CG9689
FBgn0031201	46.3777	1.11617	0.660447	1.69002	0.0910243	0.788912	CG12446
FBgn0083014	16.4854	-1.54073	0.916946	-1.68028	0.0929021	0.788912	snoRNA:Psi18S-996
FBgn0262736	11400.1	0.350174	0.207234	1.68975	0.091075	0.788912	Vha16-1
FBgn0050271	59.8719	1.09407	0.649897	1.68346	0.0922865	0.788912	CG30271
FBgn0263740	282.098	-0.538883	0.318864	-1.69001	0.091026	0.788912	eIF2gamma
FBgn0266801	2135.84	0.372072	0.221374	1.68074	0.0928137	0.788912	CG45263
FBgn0267585	16.6049	-1.40633	0.835607	-1.683	0.0923752	0.788912	lncRNA:CR45923
FBgn0001233	6527.78	-1.53797	0.91032	-1.68948	0.0911279	0.788912	Hsp83
FBgn0041630	549.092	-0.536509	0.319004	-1.68182	0.0926029	0.788912	Hexo1
FBgn0030655	44.2925	-0.997576	0.592526	-1.6836	0.0922593	0.788912	CG9213
FBgn0036839	28.8983	-1.07089	0.637186	-1.68065	0.0928303	0.788912	SmydA-2
FBgn0036656	33.2207	1.33938	0.796425	1.68173	0.0926203	0.788912	CG13026
FBgn0036365	568.834	-0.438792	0.260285	-1.68581	0.0918315	0.788912	cmb
FBgn0026439	2628.84	0.414219	0.246591	1.67978	0.0930001	0.788973	Eaat1
FBgn0262976	197.273	-0.51555	0.307135	-1.67858	0.0932345	0.79022	lawc
FBgn0021874	35.7117	-0.95695	0.570276	-1.67805	0.0933381	0.790356	Nle
FBgn0263987	1023.26	-0.422829	0.252055	-1.67753	0.0934397	0.790453	spoon
FBgn0030321	274.553	-0.53904	0.321414	-1.67709	0.0935245	0.790453	CG1703
FBgn0031694	226.221	-0.589285	0.351877	-1.67469	0.0939951	0.793688	Cyp4ac2
FBgn0031701	11.1939	-2.21361	1.32598	-1.66941	0.0950353	0.793925	TotM
FBgn0011283	162.818	0.881902	0.528478	1.66876	0.0951655	0.793925	Obp28a
FBgn0037676	584.326	0.448022	0.268187	1.67056	0.0948088	0.793925	CG8861
FBgn0026616	1005.88	0.394006	0.23561	1.67228	0.0944684	0.793925	alpha-Man-IIb
FBgn0038552	138.481	-0.666085	0.398386	-1.67196	0.0945325	0.793925	Alg1
FBgn0029937	108.736	-0.615361	0.368571	-1.66959	0.0950011	0.793925	CG8300
FBgn0033934	214.734	0.49506	0.295863	1.67327	0.0942734	0.793925	CG17385
FBgn0033252	455.324	0.462653	0.276959	1.67048	0.094825	0.793925	CG12769
FBgn0034405	590.5	0.40213	0.240544	1.67175	0.0945736	0.793925	Jheh2
FBgn0032156	2148.09	-0.367555	0.219879	-1.67163	0.0945983	0.793925	CG13124
FBgn0086687	9697.48	-0.526356	0.314881	-1.6716	0.0946024	0.793925	Desat1
FBgn0035812	78.0214	-0.686794	0.411455	-1.66918	0.0950815	0.793925	CG7457
FBgn0020272	37.9351	-0.952005	0.56982	-1.67071	0.0947785	0.793925	mst
FBgn0004574	1432.34	0.39731	0.238169	1.66818	0.0952794	0.794141	Rop
FBgn0037369	35.6184	-0.964787	0.578965	-1.6664	0.0956342	0.795108	CG2100
FBgn0015019	200.502	-0.65506	0.393129	-1.66627	0.0956594	0.795108	CCT3
FBgn0024983	70.3526	0.711167	0.426651	1.66686	0.0955424	0.795108	CG4293
FBgn0013269	94.1645	-0.806683	0.485176	-1.66266	0.0963807	0.796869	Fkbp39
FBgn0016047	48.5663	-0.821813	0.493796	-1.66428	0.096057	0.796869	nompA
FBgn0030897	1589.57	0.364485	0.219177	1.66297	0.0963182	0.796869	Frq1
FBgn0085194	52.5534	0.859071	0.516782	1.66234	0.0964436	0.796869	CG34165
FBgn0259993	29.3052	-1.08054	0.649292	-1.66418	0.0960757	0.796869	lncRNA:CR42491
FBgn0030881	25.6576	-1.13972	0.685703	-1.66212	0.0964886	0.796869	CG12985
FBgn0035676	463.1	0.401396	0.241325	1.6633	0.0962524	0.796869	ssp6
FBgn0037698	2429.59	0.440046	0.265341	1.65842	0.0972331	0.799527	CG16779
FBgn0082973	30.1832	-1.42608	0.85992	-1.65839	0.0972391	0.799527	snoRNA:Psi28S-3308
FBgn0261722	1554.1	0.389646	0.234857	1.65908	0.0971003	0.799527	fwe
FBgn0266064	791.641	0.523031	0.315398	1.65832	0.0972529	0.799527	GlyS
FBgn0266409	634.641	0.449744	0.270965	1.65979	0.0969572	0.799527	CG45049
FBgn0032494	1142.82	0.58063	0.350319	1.65743	0.0974326	0.799549	CG5945
FBgn0000454	433.181	0.407999	0.24612	1.65772	0.097373	0.799549	Dip-B
FBgn0283741	224.781	-0.49524	0.298948	-1.65661	0.0975984	0.800183	prage
FBgn0015277	172.858	-0.525521	0.317405	-1.65568	0.097787	0.801002	Pi3K59F
FBgn0013763	1834.19	-0.549544	0.332251	-1.654	0.0981273	0.803062	Idgf6
FBgn0051706	352.166	0.487453	0.295001	1.65238	0.0984576	0.803582	CG31706
FBgn0032511	334.75	0.434171	0.262727	1.65256	0.0984213	0.803582	ND-B22
FBgn0001565	424.141	-0.424374	0.256803	-1.65252	0.0984277	0.803582	Hlc
FBgn0027610	414.181	0.41006	0.248572	1.64966	0.0990122	0.805697	Dic1
FBgn0000150	576.622	-0.447437	0.271086	-1.65054	0.0988334	0.805697	awd
FBgn0034300	423.565	0.412581	0.250146	1.64936	0.0990736	0.805697	CG5098
FBgn0034166	44.8944	0.997997	0.604871	1.64993	0.0989566	0.805697	CG6472
FBgn0037632	172.16	-0.614431	0.372802	-1.64814	0.0993231	0.807	CCT7
FBgn0259936	76.7002	-0.672724	0.408477	-1.64691	0.0995774	0.808339	Uhg3
FBgn0267385	3483.26	0.375474	0.228057	1.64641	0.0996801	0.808447	PyK
FBgn0083049	55.9785	-0.893273	0.543234	-1.64436	0.100101	0.810965	snoRNA:Psi18S-1377c
FBgn0021875	37.8707	-0.903821	0.54976	-1.64403	0.10017	0.810965	Zfrp8
FBgn0003068	411.292	-0.881417	0.536589	-1.64263	0.10046	0.81258	per
FBgn0267454	50.2988	0.962694	0.586259	1.6421	0.10057	0.812747	asRNA:CR45804
FBgn0032479	2245.66	0.33799	0.205956	1.64108	0.100781	0.813721	CG16974
FBgn0033624	204.705	-0.641683	0.391834	-1.63764	0.101496	0.815504	CG12384
FBgn0010473	3190.96	0.475404	0.290123	1.63863	0.101291	0.815504	tutl
FBgn0266599	11242.8	-0.395067	0.241466	-1.63612	0.101814	0.815504	Hsc70-4
FBgn0284436	236.739	-0.612782	0.373859	-1.63907	0.101198	0.815504	CCT8
FBgn0285952	1759.69	-0.468907	0.286366	-1.63744	0.101539	0.815504	eEF5
FBgn0030847	688.656	0.378205	0.231078	1.6367	0.101694	0.815504	CG12991
FBgn0030864	30.1533	1.02845	0.62856	1.6362	0.101797	0.815504	CG8173
FBgn0030884	100.168	0.673575	0.411412	1.63723	0.101583	0.815504	CG6847
FBgn0040794	16.2084	4.97645	3.04021	1.63688	0.101656	0.815504	CG13056
FBgn0265546	18.7241	1.3631	0.833622	1.63515	0.102018	0.816413	lncRNA:CR44396
FBgn0260635	1231.01	-0.431478	0.264206	-1.63311	0.102445	0.817156	Diap1
FBgn0260965	447.613	-0.428233	0.262164	-1.63345	0.102374	0.817156	CG42588
FBgn0267002	9469.68	0.32986	0.201998	1.63298	0.102472	0.817156	unc-104
FBgn0040102	62.9635	-1.06451	0.651508	-1.63392	0.102276	0.817156	lectin-24Db
FBgn0029840	496.825	-0.411455	0.252237	-1.63122	0.102843	0.819165	raptor
FBgn0005631	694.369	0.379574	0.232735	1.63093	0.102906	0.819165	robo1
FBgn0032079	114.966	-0.682866	0.419125	-1.62927	0.103256	0.821234	CG31886
FBgn0042701	267.676	0.57899	0.355705	1.62772	0.103584	0.822388	CR12628
FBgn0036039	193.471	0.519378	0.319019	1.62805	0.103515	0.822388	Naa60
FBgn0037899	421.068	-0.521647	0.320582	-1.62719	0.103698	0.82257	RpL24-like
FBgn0038799	115.05	0.71773	0.441348	1.62622	0.103902	0.822749	MFS9
FBgn0035880	2166.33	0.508467	0.312633	1.6264	0.103864	0.822749	Culd
FBgn0053635	22.1737	-1.19915	0.738682	-1.62336	0.104512	0.826855	CG33635
FBgn0040359	10.6113	1.96415	1.21159	1.62113	0.10499	0.826895	CG11380
FBgn0038467	274.718	0.886325	0.546736	1.62112	0.104992	0.826895	AdSL
FBgn0003274	2735.99	-0.574014	0.353733	-1.62273	0.104647	0.826895	RpLP2
FBgn0034141	113.895	-0.586262	0.361462	-1.62192	0.10482	0.826895	CG8311
FBgn0043070	1978.41	0.338504	0.208798	1.62121	0.104973	0.826895	MESK2
FBgn0264617	31.3847	0.988542	0.60992	1.62077	0.105066	0.826895	asRNA:CR43957
FBgn0039543	219.21	-0.813031	0.50266	-1.61746	0.10578	0.831786	CG12428
FBgn0263354	698.317	0.374205	0.231429	1.61693	0.105893	0.83195	CG42784
FBgn0031700	39.6004	-0.871735	0.539649	-1.61537	0.10623	0.832426	CG14022
FBgn0259682	1123.29	-0.741054	0.458657	-1.6157	0.106158	0.832426	Jabba
FBgn0025582	618.248	-0.482337	0.298493	-1.61591	0.106114	0.832426	eIF3e
FBgn0030350	118.729	-0.56249	0.348391	-1.61454	0.106411	0.83312	SelG
FBgn0050440	147	0.524391	0.325122	1.61291	0.106765	0.833616	CG30440
FBgn0011227	337.938	0.462041	0.286391	1.61332	0.106675	0.833616	ox
FBgn0025388	86.1903	0.671134	0.416215	1.61247	0.106859	0.833616	CG12179
FBgn0058198	70.8478	1.25872	0.780418	1.61287	0.106772	0.833616	CG40198
FBgn0264502	1604.04	0.348242	0.216015	1.61212	0.106935	0.833616	CG43901
FBgn0029799	98.0856	0.614398	0.381249	1.61154	0.107062	0.833887	CG15772
FBgn0283712	767.408	-0.360044	0.223476	-1.61111	0.107155	0.833889	LIMK1
FBgn0004179	1704.52	0.397582	0.246924	1.61014	0.107367	0.834818	Csp
FBgn0027532	455.688	-0.409096	0.254399	-1.60809	0.107816	0.835077	CG7139
FBgn0051909	35.6857	-0.919538	0.571896	-1.60788	0.107862	0.835077	CG31909
FBgn0038388	178.61	-0.49643	0.30873	-1.60798	0.10784	0.835077	CG4287
FBgn0003134	1439.48	0.427904	0.266094	1.60809	0.107815	0.835077	Pp1alpha-96A
FBgn0037525	2807.06	0.41971	0.260769	1.60951	0.107505	0.835077	CG17816
FBgn0024360	40.6885	-0.907209	0.566593	-1.60117	0.10934	0.835301	MTPAP
FBgn0037074	1036.76	-0.349846	0.217827	-1.60607	0.108258	0.835301	CG7324
FBgn0037292	42.4013	0.999671	0.623643	1.60295	0.108945	0.835301	plh
FBgn0032783	669.623	0.481281	0.299521	1.60683	0.108091	0.835301	CG10237
FBgn0037874	3580.94	-0.477604	0.298282	-1.60118	0.109336	0.835301	Tctp
FBgn0038745	849.902	-0.385916	0.240661	-1.60356	0.10881	0.835301	CG4538
FBgn0033108	933.672	0.364567	0.226825	1.60726	0.107997	0.835301	CG15236
FBgn0003091	1713.71	0.377352	0.235878	1.59978	0.109648	0.835301	Pkc53E
FBgn0033544	1880.9	0.372821	0.232747	1.60183	0.109193	0.835301	CG7220
FBgn0039114	1157.44	-0.724701	0.452432	-1.60179	0.109202	0.835301	Lsd-1
FBgn0010607	60.7671	-0.779912	0.485818	-1.60536	0.108415	0.835301	l(2)05714
FBgn0050187	16.2626	-1.40306	0.874021	-1.6053	0.108429	0.835301	CG30187
FBgn0023170	575.593	-0.496607	0.309984	-1.60204	0.109146	0.835301	RpL39
FBgn0020386	2106.21	-0.365943	0.228109	-1.60424	0.108661	0.835301	Pdk1
FBgn0264442	536.92	0.410849	0.256639	1.60088	0.109403	0.835301	ab
FBgn0267978	785.677	-0.42889	0.268049	-1.60004	0.109589	0.835301	ap
FBgn0036619	687.635	0.602043	0.375199	1.6046	0.108583	0.835301	Cpr72Ec
FBgn0036461	87.7109	0.622337	0.38884	1.60049	0.109489	0.835301	Zip71B
FBgn0035877	355.389	-0.488266	0.30506	-1.60055	0.109476	0.835301	CG7083
FBgn0030174	616.507	0.399018	0.249856	1.59699	0.110267	0.839067	CG15312
FBgn0030562	56.2864	0.907394	0.568319	1.59663	0.110349	0.839067	CG9400
FBgn0250791	1611.7	0.350341	0.21947	1.59631	0.110421	0.839067	alphaSnap
FBgn0050035	1720.85	-0.385118	0.241446	-1.59505	0.110702	0.840499	Tret1-1
FBgn0037443	1050.34	-0.381707	0.239591	-1.59316	0.111124	0.842947	Dmtn
FBgn0278608	1446.68	-0.3461	0.217294	-1.59277	0.111211	0.842947	Dsp1
FBgn0032924	140.957	-0.528018	0.331596	-1.59235	0.111306	0.842957	Nbr
FBgn0019662	545.296	0.414711	0.260577	1.59151	0.111495	0.843683	qm
FBgn0031850	681.282	0.463499	0.291471	1.59021	0.111789	0.845138	Tsp
FBgn0003676	187.611	-0.489207	0.307872	-1.589	0.112061	0.845138	CCT1
FBgn0268063	1375.13	0.556527	0.350072	1.58975	0.111891	0.845138	ltl
FBgn0010412	2243.56	-0.512382	0.322425	-1.58915	0.112027	0.845138	RpS19a
FBgn0050295	57.7074	-0.729133	0.459637	-1.58632	0.112666	0.845464	Ipk1
FBgn0053517	2675.25	-0.412694	0.259833	-1.5883	0.112218	0.845464	Dop2R
FBgn0284442	18.822	1.21199	0.763922	1.58654	0.112616	0.845464	Mcm3
FBgn0035424	2738.95	0.342301	0.215579	1.58782	0.112327	0.845464	Larp4B
FBgn0035501	253.059	0.450328	0.283849	1.58651	0.112624	0.845464	CG1299
FBgn0030277	7.90599	3.0452	1.91895	1.58691	0.112532	0.845464	CG1394
FBgn0032803	52.6353	0.825789	0.520796	1.58563	0.112824	0.845943	CG13082
FBgn0026079	67.2218	-0.707575	0.446578	-1.58444	0.113094	0.847268	Nsun2
FBgn0050286	77.2211	-0.74367	0.470042	-1.58214	0.113619	0.84779	CG30286
FBgn0039349	465.625	0.409129	0.258476	1.58285	0.113455	0.84779	Ssadh
FBgn0004507	3958.62	0.437972	0.276714	1.58276	0.113476	0.84779	GlyP
FBgn0085421	1678.94	0.413522	0.261336	1.58234	0.113572	0.84779	Epac
FBgn0263846	1073.56	0.366758	0.231821	1.58207	0.113633	0.84779	CG43707
FBgn0025839	242.504	0.440674	0.278938	1.57983	0.114146	0.848876	ND-B14.5A
FBgn0051619	1522.43	0.388019	0.245447	1.58087	0.113908	0.848876	nolo
FBgn0028496	1324.98	0.373146	0.23626	1.57938	0.114248	0.848876	CG30116
FBgn0032130	183.213	-0.528829	0.33474	-1.57982	0.114148	0.848876	CG3838
FBgn0011603	505.871	0.387844	0.245522	1.57967	0.114183	0.848876	ine
FBgn0029003	75.3959	-0.681828	0.432152	-1.57775	0.114623	0.850573	mab-21
FBgn0015035	75.9628	-0.765528	0.486262	-1.57431	0.115415	0.850573	Cyp4e3
FBgn0027070	135.875	-0.547874	0.348011	-1.5743	0.115418	0.850573	CG17322
FBgn0039054	4824.64	0.334735	0.212454	1.57557	0.115126	0.850573	Cow
FBgn0039311	160.21	0.793671	0.503822	1.5753	0.115187	0.850573	CG10513
FBgn0065071	15.5777	-1.37083	0.86922	-1.57708	0.114777	0.850573	snoRNA:Or-CD10
FBgn0035170	297.617	0.449837	0.285576	1.57519	0.115212	0.850573	dpr20
FBgn0030796	437.775	0.496671	0.315022	1.57662	0.114882	0.850573	CG4829
FBgn0004108	321.073	-0.449829	0.285639	-1.57482	0.115299	0.850573	Nrt
FBgn0031359	662.636	-0.424523	0.269135	-1.57736	0.114712	0.850573	Rim2
FBgn0032857	279.638	0.485476	0.308593	1.5732	0.115674	0.851067	CG10947
FBgn0043791	464.198	-1.95662	1.24367	-1.57326	0.115659	0.851067	phu
FBgn0043534	213.252	0.515414	0.328337	1.56977	0.116468	0.854245	Obp57b
FBgn0034286	391.876	0.393035	0.250282	1.57036	0.11633	0.854245	dpr13
FBgn0266284	88.8428	-0.608958	0.387944	-1.56971	0.116484	0.854245	Ns3
FBgn0035815	151.114	-0.556026	0.354043	-1.5705	0.116298	0.854245	Snmp2
FBgn0030073	55.0997	-0.788999	0.503115	-1.56823	0.116828	0.855386	CG10962
FBgn0031182	108.228	0.640703	0.408553	1.56823	0.116829	0.855386	Cyp6t1
FBgn0031263	37.3169	-0.993836	0.635498	-1.56387	0.117848	0.855431	Tspo
FBgn0025366	779.482	-0.476772	0.304682	-1.56482	0.117625	0.855431	Ip259
FBgn0001978	322.923	-0.422008	0.269618	-1.5652	0.117535	0.855431	stc
FBgn0003308	303.109	0.612815	0.39209	1.56295	0.118066	0.855431	ry
FBgn0013767	120.527	-0.5836	0.372964	-1.56476	0.117638	0.855431	Crz
FBgn0039277	510.837	0.435332	0.278477	1.56326	0.117991	0.855431	CG13650
FBgn0050495	36.2986	-0.901987	0.576841	-1.56367	0.117896	0.855431	CG30495
FBgn0037836	147.662	0.844671	0.539926	1.56442	0.117719	0.855431	CG14692
FBgn0025643	396.161	-0.402013	0.256597	-1.56671	0.117182	0.855431	CG3588
FBgn0086602	30.3663	-0.992856	0.634164	-1.56561	0.117439	0.855431	snoRNA:Psi28S-3436b
FBgn0086690	1859.07	-0.356804	0.227898	-1.56563	0.117436	0.855431	Plp
FBgn0263456	2611.6	0.415737	0.265898	1.56352	0.117931	0.855431	nwk
FBgn0263594	1859.95	-0.322072	0.205579	-1.56666	0.117195	0.855431	lost
FBgn0260659	411.19	-0.40153	0.257077	-1.56191	0.11831	0.856516	CG42542
FBgn0030151	291.19	-0.471545	0.302239	-1.56017	0.118719	0.858789	CG1354
FBgn0000964	119.948	-0.757503	0.485774	-1.55937	0.118908	0.859467	tj
FBgn0010241	32.5104	1.67484	1.07539	1.55742	0.11937	0.859632	Mdr50
FBgn0028648	78.6048	0.631522	0.405154	1.55872	0.119063	0.859632	mRpL50
FBgn0031563	73.59	-0.846168	0.543285	-1.5575	0.119351	0.859632	CG10031
FBgn0005616	324.001	0.431792	0.277256	1.55738	0.119381	0.859632	msl-2
FBgn0031490	34.1296	-1.14823	0.737334	-1.55727	0.119407	0.859632	CG17264
FBgn0033970	174.251	-0.599903	0.38566	-1.55552	0.119821	0.859878	CG10205
FBgn0010329	330.022	0.404212	0.259836	1.55565	0.119792	0.859878	Tbh
FBgn0030484	299.491	-0.517881	0.332686	-1.55666	0.11955	0.859878	GstT4
FBgn0031632	1100.24	0.522036	0.335529	1.55586	0.119741	0.859878	CG15628
FBgn0047038	435.108	0.47166	0.3033	1.55509	0.119924	0.859928	ND-13B
FBgn0032752	268.55	0.448271	0.288438	1.55413	0.120153	0.860892	CG10702
FBgn0011770	145.878	0.537032	0.345712	1.55341	0.120325	0.861441	Gip
FBgn0039609	223.184	0.484975	0.312283	1.553	0.120424	0.861467	CG14529
FBgn0265102	65.13	-0.676749	0.435996	-1.55219	0.120616	0.861683	Oseg1
FBgn0035921	44.6922	0.863338	0.556249	1.55207	0.120645	0.861683	CG13305
FBgn0029824	239.992	-0.448879	0.28932	-1.5515	0.120782	0.861981	CG3726
FBgn0039767	201.987	-0.491429	0.317087	-1.54982	0.121184	0.862126	CG2218
FBgn0050438	120.902	0.552097	0.35621	1.54992	0.12116	0.862126	CG30438
FBgn0083012	22.0864	-1.21603	0.784464	-1.55014	0.121109	0.862126	snoRNA:Psi28S-1135a
FBgn0031528	75.3155	-0.720546	0.464735	-1.55044	0.121035	0.862126	CG15412
FBgn0030680	264.227	-0.426383	0.275422	-1.54811	0.121595	0.864371	CG8944
FBgn0036789	122.952	0.550903	0.355955	1.54768	0.1217	0.864437	AstC-R2
FBgn0085408	393.127	0.421554	0.272509	1.54694	0.121879	0.865023	Shroom
FBgn0032741	178.794	-0.655911	0.424746	-1.54424	0.122529	0.866321	Sidpn
FBgn0037565	69.3038	-0.683738	0.442492	-1.5452	0.122298	0.866321	CG9626
FBgn0027506	476.132	-0.442503	0.286505	-1.54449	0.12247	0.866321	EDTP
FBgn0264723	24.8284	1.10436	0.714513	1.54561	0.122198	0.866321	lncRNA:CR43991
FBgn0052553	18.2821	1.33161	0.862335	1.5442	0.122541	0.866321	lncRNA:CR32553
FBgn0036059	820.683	-0.35326	0.228907	-1.54325	0.122771	0.867269	nudE
FBgn0004404	1023.86	-0.467468	0.303134	-1.54212	0.123045	0.868528	RpS14b
FBgn0029801	488.241	0.391706	0.25418	1.54106	0.123303	0.869543	CG15771
FBgn0263461	62.8044	-1.07398	0.697059	-1.54073	0.123382	0.869543	snoRNA:CG32479-a
FBgn0262593	2297.05	0.458309	0.297833	1.53881	0.12385	0.872161	Shab
FBgn0052816	57.333	0.812843	0.52941	1.53538	0.124692	0.872547	CG32816
FBgn0037375	215.294	0.509197	0.331864	1.53436	0.124942	0.872547	kat-60L1
FBgn0038925	531.844	0.440405	0.286896	1.53506	0.124768	0.872547	Cchl
FBgn0045866	183.306	-0.549656	0.357494	-1.53752	0.124165	0.872547	bai
FBgn0000426	21.5891	1.14466	0.746258	1.53386	0.125063	0.872547	SmF
FBgn0003435	6435.95	0.420963	0.27441	1.53407	0.125013	0.872547	sm
FBgn0038547	59.4725	-0.738413	0.480111	-1.538	0.124048	0.872547	CG17803
FBgn0086451	155.798	-0.519851	0.338638	-1.53512	0.124754	0.872547	l(2)k09022
FBgn0261596	2053.76	-0.472165	0.307219	-1.5369	0.124318	0.872547	RpS24
FBgn0263120	3922.19	-0.374987	0.244304	-1.53492	0.124803	0.872547	Acsl
FBgn0266450	354.471	-0.501885	0.326479	-1.53727	0.124228	0.872547	Kr-h1
FBgn0003277	829.166	-0.345317	0.225083	-1.53418	0.124985	0.872547	RpII215
FBgn0003218	3451.39	0.325602	0.212344	1.53337	0.125186	0.872725	rdgB
FBgn0050489	85.2375	-0.781573	0.510663	-1.53051	0.125892	0.87697	Cyp12d1-p
FBgn0029715	194.706	-0.522121	0.341249	-1.53003	0.12601	0.877116	CG11444
FBgn0030246	195.426	-0.466022	0.304774	-1.52907	0.126246	0.878084	CG1582
FBgn0010416	121.031	-0.546795	0.357718	-1.52856	0.126373	0.878292	TH1
FBgn0051451	16729.2	-0.3293	0.215663	-1.52692	0.126782	0.879733	lncRNA:CR31451
FBgn0039326	79.7388	0.662886	0.434416	1.52593	0.127028	0.879733	CG10562
FBgn0039633	2513.63	0.43584	0.285522	1.52647	0.126894	0.879733	CG11873
FBgn0050089	595.584	0.404165	0.264959	1.52539	0.127162	0.879733	CG30089
FBgn0004638	560.746	-0.443023	0.290164	-1.5268	0.126811	0.879733	drk
FBgn0266581	99.957	-0.604481	0.396282	-1.52538	0.127164	0.879733	pit
FBgn0000459	236.972	-0.493492	0.323848	-1.52384	0.127549	0.88172	disco
FBgn0085387	1950.71	0.347034	0.227971	1.52227	0.127941	0.883751	shakB
FBgn0020306	2069.33	-0.440753	0.289745	-1.52117	0.128216	0.884299	dom
FBgn0021906	1235.49	0.323598	0.212675	1.52156	0.128119	0.884299	RFeSP
FBgn0044047	223.033	-0.616647	0.406298	-1.51772	0.129084	0.885962	Ilp6
FBgn0029648	32.712	1.14056	0.752345	1.51601	0.129517	0.885962	CG3603
FBgn0000635	1135.51	0.332036	0.219152	1.51509	0.129749	0.885962	Fas2
FBgn0032889	273.262	0.457688	0.301262	1.51924	0.128703	0.885962	CG9331
FBgn0004187	1738.63	-0.701132	0.462763	-1.5151	0.129747	0.885962	snRNA:U1:95Cc
FBgn0039178	396.598	0.390985	0.257875	1.51618	0.129474	0.885962	CG6356
FBgn0039804	94.8201	0.732583	0.483976	1.51368	0.130108	0.885962	CG15544
FBgn0050148	19.3236	-1.36798	0.903149	-1.51467	0.129855	0.885962	CG30148
FBgn0050026	86.2633	-1.02092	0.671942	-1.51935	0.128673	0.885962	CG30026
FBgn0040726	565.504	0.421998	0.278166	1.51707	0.129249	0.885962	dpr1
FBgn0053978	921.352	0.364632	0.240901	1.51362	0.130123	0.885962	CG33978
FBgn0085788	47.5791	0.777339	0.51268	1.51623	0.129462	0.885962	CR41504
FBgn0262035	66.317	-0.762427	0.502204	-1.51816	0.128973	0.885962	CG42846
FBgn0024234	158.134	-0.583883	0.384482	-1.51862	0.128857	0.885962	gbb
FBgn0035152	84.4669	0.629286	0.415023	1.51627	0.129452	0.885962	CG3386
FBgn0002723	409.232	-0.388272	0.256253	-1.51519	0.129724	0.885962	Met
FBgn0027602	91.6792	-0.606969	0.401007	-1.51361	0.130124	0.885962	CG8611
FBgn0082994	11.7395	-1.8953	1.25302	-1.51259	0.130383	0.88639	snoRNA:Psi28S-1837c
FBgn0266521	1379.87	0.377554	0.249575	1.51278	0.130335	0.88639	stai
FBgn0261673	158.628	0.529485	0.350236	1.5118	0.130586	0.886433	nemy
FBgn0053233	98.623	0.683618	0.452089	1.51213	0.130501	0.886433	CG33233
FBgn0030828	263.281	0.569185	0.376678	1.51106	0.130772	0.887033	CG5162
FBgn0004687	523.737	-0.414238	0.274697	-1.50798	0.131559	0.889007	Mlc-c
FBgn0031250	40.5587	-0.831306	0.551405	-1.50761	0.131654	0.889007	Ent1
FBgn0003444	112.419	-0.549523	0.364397	-1.50803	0.131546	0.889007	smo
FBgn0051528	16.1705	-1.38816	0.920472	-1.50809	0.131531	0.889007	CG31528
FBgn0027090	170.126	-0.475566	0.315249	-1.50854	0.131416	0.889007	GlnRS
FBgn0035475	103.701	0.551562	0.365618	1.50857	0.131408	0.889007	CG10866
FBgn0283508	13.0988	-1.45972	0.968648	-1.50696	0.131821	0.889469	nw
FBgn0037012	82.6852	-0.631583	0.419683	-1.50491	0.132348	0.890503	Rcd2
FBgn0033683	46.3333	-0.834787	0.554739	-1.50483	0.132368	0.890503	CG18343
FBgn0029082	218.04	0.53876	0.357751	1.50596	0.132076	0.890503	hbs
FBgn0035348	1697.04	1.27645	0.847886	1.50545	0.132207	0.890503	CG16758
FBgn0028325	1532.81	0.313583	0.208609	1.50321	0.132784	0.892384	Pdha
FBgn0264750	122.596	-0.699103	0.465146	-1.50298	0.132845	0.892384	CG44008
FBgn0031936	250.727	-0.496252	0.330387	-1.50203	0.133088	0.893081	CG13794
FBgn0261938	336.228	-0.399948	0.266311	-1.50181	0.133147	0.893081	mtRNApol
FBgn0000139	105.513	-0.578416	0.385354	-1.501	0.133356	0.89382	ash2
FBgn0051431	54.7668	-0.726295	0.484377	-1.49944	0.13376	0.89444	CG31431
FBgn0050052	579.184	0.453083	0.302114	1.49971	0.13369	0.89444	Obp49a
FBgn0036713	220.133	-0.461029	0.307535	-1.49911	0.133844	0.89444	Mip
FBgn0040859	17.0445	1.66943	1.11354	1.4992	0.133822	0.89444	lncRNA:CR32658
FBgn0037955	177.993	-0.596534	0.399005	-1.49505	0.1349	0.897503	CG6950
FBgn0051157	22.8922	-1.05627	0.705971	-1.4962	0.134602	0.897503	CG31157
FBgn0004876	1335.58	0.350064	0.234207	1.49468	0.134998	0.897503	cdi
FBgn0034435	40.9912	0.923575	0.617742	1.49508	0.134893	0.897503	fest
FBgn0026181	649.014	-0.346677	0.231732	-1.49602	0.134648	0.897503	Rok
FBgn0036765	114.661	-0.584785	0.391169	-1.49497	0.134923	0.897503	CG7408
FBgn0036143	132.787	-0.551282	0.368777	-1.49489	0.134943	0.897503	CG14142
FBgn0037094	772.724	-0.337203	0.225932	-1.4925	0.135568	0.897875	CG7611
FBgn0032717	785.014	-0.383635	0.257227	-1.49143	0.135849	0.897875	CG10600
FBgn0039681	102.807	0.645292	0.432033	1.49362	0.135276	0.897875	CG7582
FBgn0034398	1353.35	-0.489812	0.328164	-1.49258	0.135546	0.897875	CG15098
FBgn0002069	53.0506	-0.826098	0.553308	-1.49302	0.135433	0.897875	AspRS
FBgn0033287	67.6329	0.778669	0.522061	1.49153	0.135822	0.897875	CG8701
FBgn0262483	2288.54	0.328122	0.219701	1.49349	0.135308	0.897875	Rbp
FBgn0030834	40.691	-0.929254	0.623014	-1.49155	0.135818	0.897875	CG8675
FBgn0030893	55.431	-0.717901	0.481505	-1.49095	0.135974	0.898045	RhoGAP16F
FBgn0051673	77.6968	0.646207	0.433748	1.48982	0.136271	0.898168	CG31673
FBgn0051040	109.613	-0.555203	0.372808	-1.48925	0.136422	0.898168	Cog7
FBgn0045800	73.8419	-0.618985	0.415698	-1.48902	0.136481	0.898168	Uhg1
FBgn0033955	17.9394	1.27673	0.856582	1.4905	0.136094	0.898168	CG12866
FBgn0265174	52.8972	-0.736301	0.494496	-1.48899	0.13649	0.898168	PIG-V
FBgn0038832	125.659	-0.555664	0.373336	-1.48837	0.136652	0.898582	CG15695
FBgn0034076	151.435	1.69947	1.14224	1.48783	0.136795	0.898868	Jhedup
FBgn0260462	1128	-0.382651	0.257513	-1.48595	0.137292	0.900278	CG12163
FBgn0029885	72.2117	-0.649367	0.436818	-1.48659	0.137124	0.900278	CG3224
FBgn0284247	345.042	0.525635	0.353751	1.48589	0.137309	0.900278	ds
FBgn0029851	124.419	-0.589408	0.396933	-1.48491	0.137569	0.90133	CG14445
FBgn0027086	369.413	-0.381008	0.256751	-1.48396	0.137819	0.901663	IleRS
FBgn0053547	3924.7	0.374447	0.252268	1.48432	0.137723	0.901663	Rim
FBgn0016078	330.953	0.382587	0.258085	1.48241	0.138232	0.901755	wun
FBgn0028397	2862.4	0.319055	0.215195	1.48263	0.138172	0.901755	Tob
FBgn0015834	455.47	-0.446667	0.30125	-1.48271	0.138151	0.901755	eIF3i
FBgn0036942	28.7895	-1.0275	0.693129	-1.48241	0.138232	0.901755	CG7328
FBgn0028744	99.7066	-0.682001	0.46034	-1.48152	0.138469	0.902015	CG5033
FBgn0028572	826.103	0.331584	0.223872	1.48113	0.138572	0.902015	qtc
FBgn0035241	46.0084	-0.847791	0.572303	-1.48137	0.138508	0.902015	CG12105
FBgn0032707	93.4542	0.711955	0.480898	1.48047	0.138748	0.902514	CG10348
FBgn0040340	259.844	-0.594069	0.402439	-1.47617	0.139898	0.90429	TRAM
FBgn0066114	107.796	-0.573554	0.388296	-1.47711	0.139647	0.90429	GlcAT-I
FBgn0031805	136.984	-1.9483	1.31956	-1.47648	0.139816	0.90429	CG9505
FBgn0051414	106.796	-0.693392	0.469332	-1.4774	0.139568	0.90429	Gba1b
FBgn0034282	844.596	0.431659	0.292804	1.47422	0.140421	0.90429	Mapmodulin
FBgn0000711	1770.36	0.310622	0.210653	1.47457	0.140328	0.90429	flw
FBgn0082954	26.4739	-1.03725	0.702275	-1.47699	0.139678	0.90429	snoRNA:Psi28S-3571
FBgn0263995	5842.32	0.327352	0.221465	1.47812	0.139376	0.90429	cpo
FBgn0285991	1813.03	0.322279	0.218458	1.47524	0.140147	0.90429	hpRNA:CR18854
FBgn0030679	272.807	-0.602118	0.408104	-1.4754	0.140104	0.90429	CG8206
FBgn0030886	83.1758	0.679821	0.460151	1.47739	0.139572	0.90429	CG12672
FBgn0083228	735.926	0.381296	0.258039	1.47767	0.139496	0.90429	Frq2
FBgn0036145	254.387	-0.618203	0.419182	-1.47478	0.140271	0.90429	CG7607
FBgn0035630	485.108	-0.433843	0.294287	-1.47422	0.140423	0.90429	CG10576
FBgn0032507	110.894	0.721608	0.490055	1.4725	0.140885	0.904914	CG9377
FBgn0037468	710.843	0.361973	0.246067	1.47103	0.141282	0.904914	CG1943
FBgn0010222	379.678	1.59094	1.08151	1.47103	0.141283	0.904914	Nmdmc
FBgn0033820	4205	-1.14618	0.778506	-1.47228	0.140945	0.904914	CG4716
FBgn0033483	148.4	0.481686	0.327528	1.47067	0.141381	0.904914	egr
FBgn0027585	1296.37	-0.308476	0.209797	-1.47035	0.141466	0.904914	CG8740
FBgn0004595	17234.5	0.3425	0.232605	1.47245	0.140899	0.904914	pros
FBgn0020385	891.171	0.497635	0.33818	1.47151	0.141153	0.904914	pug
FBgn0283472	1002.23	-0.419864	0.285016	-1.47313	0.140717	0.904914	S6k
FBgn0051664	52.4255	-1.1478	0.780738	-1.47015	0.141521	0.904914	CG31664
FBgn0032790	28.1558	-0.921517	0.627552	-1.46843	0.141987	0.907252	CG10194
FBgn0051678	872.646	-0.341081	0.232344	-1.468	0.142104	0.907356	CG31678
FBgn0039081	477.527	0.438206	0.298672	1.46718	0.142327	0.908138	Irk2
FBgn0039102	357.178	0.399634	0.272673	1.46562	0.142753	0.908276	SPE
FBgn0063494	150.153	0.63212	0.431193	1.46598	0.142654	0.908276	GstE6
FBgn0000566	121.664	-0.544297	0.371244	-1.46615	0.142609	0.908276	Eip55E
FBgn0004575	3797.96	0.304163	0.207472	1.46604	0.142636	0.908276	Syn
FBgn0086664	31.8934	-0.977022	0.666793	-1.46526	0.142851	0.908276	snoRNA:Psi28S-2149
FBgn0004364	1006.21	0.359229	0.245348	1.46416	0.143149	0.908407	18w
FBgn0013305	910.021	-0.31932	0.21804	-1.4645	0.143058	0.908407	Nmda1
FBgn0036289	31.4249	0.876704	0.598811	1.46408	0.143173	0.908407	CG10657
FBgn0031161	91.2969	-0.696836	0.476337	-1.46291	0.143493	0.909795	CG15445
FBgn0038601	42.9724	-1.00236	0.685936	-1.46131	0.143932	0.910023	CG18600
FBgn0004573	218.92	0.422396	0.288987	1.46164	0.143839	0.910023	5-HT7
FBgn0022985	409.924	0.364874	0.249506	1.46239	0.143636	0.910023	qkr58E-2
FBgn0031483	120.168	-0.53996	0.369389	-1.46177	0.143805	0.910023	CG9641
FBgn0033352	397.907	-0.367779	0.251862	-1.46024	0.144224	0.910594	PAN2
FBgn0051660	1088.72	0.32123	0.219939	1.46054	0.144141	0.910594	smog
FBgn0050263	55.9458	0.679518	0.465919	1.45845	0.144717	0.912644	stum
FBgn0034706	140.56	-0.501053	0.343667	-1.45796	0.144851	0.912644	CG11275
FBgn0037822	278.987	0.398668	0.273511	1.45759	0.144952	0.912644	CG14683
FBgn0030838	312.148	-0.408279	0.279998	-1.45815	0.144799	0.912644	CG5445
FBgn0037150	86.935	-0.577074	0.396658	-1.45484	0.145714	0.914252	CG7133
FBgn0003016	1062.48	0.349863	0.240387	1.45542	0.145554	0.914252	osp
FBgn0259738	471.416	0.353675	0.242977	1.45559	0.145506	0.914252	CG42392
FBgn0036937	24.2693	1.08255	0.743527	1.45597	0.1454	0.914252	Ir76b
FBgn0016797	1277.89	-0.33224	0.228347	-1.45498	0.145675	0.914252	fz2
FBgn0002780	437.547	-0.510902	0.351292	-1.45435	0.145849	0.914466	mod
FBgn0029737	202.575	-0.430386	0.296067	-1.45367	0.146036	0.91451	CG6903
FBgn0003392	3687.88	0.368206	0.253307	1.4536	0.146058	0.91451	shi
FBgn0039728	16.362	1.41171	0.971575	1.45301	0.146221	0.914894	CG7896
FBgn0037766	313.806	0.441709	0.30423	1.45189	0.146532	0.916135	Teh1
FBgn0263256	377.096	0.414237	0.285372	1.45157	0.146622	0.916135	CG43394
FBgn0032025	314.766	0.38768	0.267353	1.45006	0.147041	0.917904	CG7778
FBgn0026562	540.782	-0.707697	0.488127	-1.44982	0.147108	0.917904	SPARC
FBgn0027376	12.5521	1.52119	1.04994	1.44884	0.147382	0.918588	rha
FBgn0039627	25.886	-1.02763	0.709346	-1.4487	0.147421	0.918588	CG11837
FBgn0026197	53975	0.446829	0.308588	1.44798	0.147623	0.919209	lncRNA:noe
FBgn0031184	32.7989	-0.887383	0.613641	-1.4461	0.148151	0.92186	CG14615
FBgn0037090	154.538	0.530718	0.367193	1.44534	0.148363	0.922546	Est-Q
FBgn0037076	41.6755	0.775231	0.537385	1.4426	0.149133	0.923475	ebd2
FBgn0032734	28.0542	1.16035	0.80406	1.44311	0.14899	0.923475	CG15169
FBgn0037895	109.074	0.585254	0.40563	1.44283	0.149068	0.923475	CG6723
FBgn0002930	722.858	0.326532	0.226227	1.44338	0.148913	0.923475	nec
FBgn0031645	2117.12	-1.44279	0.999498	-1.44351	0.148876	0.923475	CG3036
FBgn0286786	22.711	-1.13979	0.790279	-1.44226	0.149228	0.923475	FBgn0286786
FBgn0004556	37.8051	-0.83612	0.57927	-1.4434	0.148907	0.923475	Dbp73D
FBgn0014931	15.393	-1.32836	0.921426	-1.44164	0.149404	0.923588	CG2678
FBgn0033968	181.7	-0.520804	0.361299	-1.44147	0.149451	0.923588	hui
FBgn0037467	244.14	-0.438807	0.30462	-1.44051	0.149723	0.924527	Ufl1
FBgn0039324	167.784	0.712525	0.494849	1.43988	0.1499	0.924527	CG10553
FBgn0036124	169.384	-0.552906	0.384002	-1.43985	0.149909	0.924527	CG7839
FBgn0035695	548.886	0.42138	0.292908	1.43861	0.150262	0.926067	CG10226
FBgn0034566	25.1119	1.25221	0.870995	1.43768	0.150526	0.927062	CG9313
FBgn0051810	89.2288	0.773467	0.538432	1.43652	0.150855	0.928458	CG31810
FBgn0053217	173.383	-0.456957	0.318317	-1.43554	0.151133	0.928943	CG33217
FBgn0024150	191.733	-0.43231	0.301203	-1.43528	0.151208	0.928943	Ac78C
FBgn0052694	209.802	0.500763	0.348926	1.43516	0.151242	0.928943	CG32694
FBgn0030512	492.243	-0.430799	0.300265	-1.43473	0.151365	0.929063	Nadsyn
FBgn0032919	153.779	-0.518756	0.362105	-1.43261	0.151969	0.932137	CG9253
FBgn0263659	456.744	-0.384076	0.268175	-1.43218	0.152091	0.932254	lncRNA:CR43650
FBgn0085390	510.715	0.35289	0.246625	1.43088	0.152466	0.933918	Dgk
FBgn0038466	18.9808	-1.2457	0.871771	-1.42893	0.153023	0.936065	CG8907
FBgn0030912	45.639	-0.80096	0.560464	-1.4291	0.152975	0.936065	CG6023
FBgn0039709	301.352	0.468429	0.327975	1.42824	0.153222	0.936088	Cad99C
FBgn0262511	1640.68	0.34005	0.238097	1.4282	0.153235	0.936088	Vha44
FBgn0010590	104.367	0.52905	0.371063	1.42577	0.153935	0.937377	Prosbeta1
FBgn0086784	1935.38	0.302164	0.21184	1.42638	0.153759	0.937377	stmA
FBgn0263220	3181.82	0.353108	0.247679	1.42567	0.153964	0.937377	Hk
FBgn0285955	1717.73	-0.327872	0.2298	-1.42677	0.153645	0.937377	cv-c
FBgn0036698	113.403	0.625639	0.438657	1.42626	0.153793	0.937377	CG7724
FBgn0052820	34.9836	1.08655	0.762592	1.42481	0.154211	0.938248	CG32820
FBgn0035379	52.5745	0.704656	0.494959	1.42367	0.154543	0.939635	spz5
FBgn0030587	35.0953	-1.00827	0.708475	-1.42316	0.15469	0.939894	CG9522
FBgn0001320	108.884	0.509239	0.358248	1.42147	0.15518	0.940546	kni
FBgn0037435	34.9803	-0.808714	0.568727	-1.42197	0.155034	0.940546	CG18048
FBgn0051044	121.45	-0.583553	0.410272	-1.42236	0.154923	0.940546	lncRNA:CR31044
FBgn0036769	271.691	0.43388	0.305258	1.42136	0.155214	0.940546	Tsp74F
FBgn0000557	6173.21	0.280705	0.197549	1.42094	0.155334	0.940648	eEF1alpha2
FBgn0038465	782.398	-0.655734	0.461783	-1.42	0.155607	0.941035	Irc
FBgn0029896	885.152	0.379706	0.267357	1.42022	0.155543	0.941035	CG3168
FBgn0031305	381.528	-0.682366	0.480746	-1.41939	0.155785	0.941485	Iris
FBgn0038165	492.695	0.416104	0.29357	1.41739	0.156369	0.941586	Task6
FBgn0038641	505.67	0.422924	0.298588	1.41641	0.156655	0.941586	CG7708
FBgn0046763	183.929	-0.662292	0.467023	-1.41811	0.156158	0.941586	CG17278
FBgn0003391	1271.51	0.308937	0.218205	1.41581	0.156832	0.941586	shg
FBgn0034276	54.4249	-0.697675	0.49246	-1.41671	0.156566	0.941586	Sardh
FBgn0031530	549.282	0.336106	0.237386	1.41586	0.156816	0.941586	Pgant2
FBgn0082958	18.3572	-1.1172	0.787998	-1.41777	0.156258	0.941586	snoRNA:Psi28S-3405c
FBgn0261990	251.328	-0.433309	0.30606	-1.41577	0.156844	0.941586	CG42808
FBgn0265262	1877.89	0.355426	0.250964	1.41625	0.156704	0.941586	Vha68-1
FBgn0031304	503.869	-0.357018	0.251671	-1.41859	0.156019	0.941586	CG4552
FBgn0263270	26.3864	0.926876	0.65505	1.41497	0.157077	0.941733	CG43396
FBgn0028411	21.8056	-1.04707	0.739861	-1.41522	0.157004	0.941733	Nxt1
FBgn0052819	32.8132	1.11912	0.791404	1.4141	0.157333	0.941898	CG32819
FBgn0085453	54.0894	0.811954	0.574121	1.41425	0.157287	0.941898	CG34424
FBgn0030753	194.732	-0.519954	0.367768	-1.41381	0.157417	0.941898	rngo
FBgn0002937	370.487	0.56866	0.402455	1.41298	0.157662	0.942329	ninaB
FBgn0045770	9.55116	6.76899	4.791	1.41286	0.157698	0.942329	S-Lap3
FBgn0039487	85.5122	-0.561155	0.397673	-1.4111	0.158216	0.943238	gb
FBgn0005648	166.271	-0.440761	0.31236	-1.41107	0.158225	0.943238	Pabp2
FBgn0026428	698.103	-0.322065	0.228266	-1.41092	0.158268	0.943238	HDAC6
FBgn0031306	2520.59	-0.438153	0.310448	-1.41136	0.15814	0.943238	CG4577
FBgn0028982	975.802	-0.308351	0.218647	-1.41027	0.15846	0.943764	Spt6
FBgn0033261	72.8618	-0.617926	0.43831	-1.40979	0.158601	0.943979	udd
FBgn0029662	22.8053	-1.01743	0.721967	-1.40924	0.158763	0.94404	CG12206
FBgn0028497	827.719	-0.330691	0.234759	-1.40864	0.158943	0.94404	CG3530
FBgn0050419	180.793	0.473065	0.335901	1.40834	0.159029	0.94404	CG30419
FBgn0004636	729.234	0.329039	0.233519	1.40905	0.158821	0.94404	Rap1
FBgn0046113	26.7895	-0.950692	0.675401	-1.4076	0.159251	0.944647	GluRIIC
FBgn0031730	23.3881	1.05132	0.747427	1.40659	0.15955	0.944647	CG7236
FBgn0034063	88.7293	-0.570874	0.405723	-1.40705	0.159411	0.944647	CG8389
FBgn0051997	343.955	0.412692	0.293366	1.40675	0.159502	0.944647	CG31997
FBgn0032482	822.605	-0.398811	0.283895	-1.40478	0.160086	0.94674	Pect
FBgn0033741	129.74	-0.582818	0.415012	-1.40434	0.160218	0.94674	CG8545
FBgn0036272	434.831	0.344228	0.245084	1.40453	0.160162	0.94674	Sms
FBgn0037906	40.3606	0.815472	0.580922	1.40375	0.160392	0.947152	PGRP-LB
FBgn0000536	1043.61	-0.390662	0.27847	-1.40288	0.160651	0.948063	eas
FBgn0029706	205.135	-0.423966	0.30244	-1.40182	0.160969	0.94808	CG3626
FBgn0038720	229.763	0.495408	0.353319	1.40215	0.160869	0.94808	CG6231
FBgn0004465	115.39	0.507893	0.362232	1.40212	0.16088	0.94808	Su(P)
FBgn0020389	219.5	-0.485154	0.346236	-1.40122	0.161147	0.948512	Papss
FBgn0038975	3971.37	0.353717	0.252981	1.3982	0.162054	0.949182	Nrx-1
FBgn0039637	314.47	-0.42789	0.305921	-1.3987	0.161904	0.949182	Ctl2
FBgn0033686	20.3376	-1.1193	0.799642	-1.39975	0.161589	0.949182	Hen1
FBgn0040028	32.3403	1.02144	0.730493	1.39828	0.162028	0.949182	CG17450
FBgn0034966	43.1175	0.759665	0.54292	1.39922	0.161747	0.949182	CG13563
FBgn0035173	991.284	0.319292	0.228091	1.39984	0.16156	0.949182	CG13907
FBgn0267252	23183.3	0.334143	0.239009	1.39804	0.162102	0.949182	Ggamma30A
FBgn0267337	219.063	0.411967	0.294609	1.39835	0.162007	0.949182	rn
FBgn0027546	108.752	-0.54186	0.387685	-1.39768	0.162209	0.949194	CG4766
FBgn0037134	72.3711	0.671786	0.480819	1.39717	0.162362	0.949478	CG7407
FBgn0032827	28.1051	0.985726	0.706306	1.39561	0.162833	0.949907	CG10481
FBgn0034474	473.872	-0.503343	0.360773	-1.39518	0.162961	0.949907	Obp56g
FBgn0086906	23334.1	-0.420339	0.301213	-1.39549	0.162869	0.949907	sls
FBgn0259222	942.814	0.400088	0.286656	1.39571	0.162802	0.949907	CG42322
FBgn0035710	470.823	-0.341011	0.244391	-1.39535	0.162909	0.949907	SP1173
FBgn0085399	677.854	0.421155	0.30209	1.39414	0.163276	0.950514	CG34370
FBgn0016756	1831.68	-0.3281	0.235316	-1.3943	0.163228	0.950514	Usp47
FBgn0029833	80.2537	-0.606596	0.435355	-1.39334	0.163518	0.950691	MCTS1
FBgn0038968	195.669	-0.425795	0.305594	-1.39334	0.163518	0.950691	CG12499
FBgn0035766	140.778	-0.543801	0.390383	-1.39299	0.163622	0.950691	eco
FBgn0034265	44.4427	-0.74246	0.533331	-1.39212	0.163886	0.951034	Snx16
FBgn0034611	117.762	-0.53361	0.383312	-1.3921	0.163892	0.951034	MFS16
FBgn0000253	21902.8	0.353223	0.253841	1.39151	0.16407	0.951459	Cam
FBgn0032428	28.6286	-0.871349	0.626569	-1.39067	0.164326	0.951723	CG6405
FBgn0082983	26.1447	-0.91295	0.656361	-1.39093	0.164248	0.951723	snoRNA:Psi28S-2626
FBgn0032819	34.5352	-0.931471	0.670319	-1.38959	0.164652	0.952943	CG10463
FBgn0050285	107.255	-0.518322	0.373111	-1.38919	0.164776	0.952943	CG30285
FBgn0050185	80.8005	0.562383	0.404903	1.38893	0.164853	0.952943	AIMP3
FBgn0032644	36.2931	0.796948	0.574019	1.38837	0.165026	0.952996	CG5131
FBgn0003741	73.2768	-0.706737	0.5091	-1.38821	0.165073	0.952996	tra
FBgn0027654	2002.53	0.36611	0.264118	1.38616	0.165698	0.955899	jdp
FBgn0011279	50.3596	2.30578	1.6642	1.38552	0.165894	0.955899	Obp69a
FBgn0031119	342.344	-0.384956	0.277813	-1.38567	0.165849	0.955899	CG1812
FBgn0028400	2306.04	0.326821	0.236287	1.38315	0.166618	0.957982	Syt4
FBgn0038208	9.684	1.9009	1.37466	1.38281	0.166723	0.957982	CG14355
FBgn0035331	143.883	0.471368	0.340878	1.38281	0.166724	0.957982	MsR1
FBgn0260634	1688.49	0.310564	0.224678	1.38226	0.166891	0.957982	eIF4G2
FBgn0030945	104.276	-0.526449	0.380853	-1.38229	0.166882	0.957982	Ing3
FBgn0030968	131.57	0.538954	0.389821	1.38257	0.166797	0.957982	CG7322
FBgn0051676	197.982	0.494859	0.358699	1.37959	0.167712	0.958202	CG31676
FBgn0038890	652.756	0.313181	0.226976	1.3798	0.167647	0.958202	CG7956
FBgn0039260	460.838	-0.363627	0.263545	-1.37975	0.167662	0.958202	Smg6
FBgn0026316	343.839	0.453046	0.328231	1.38027	0.167505	0.958202	Ubc10
FBgn0027094	220.994	-0.450581	0.326106	-1.3817	0.167063	0.958202	AlaRS
FBgn0025463	155.473	-0.466212	0.337627	-1.38085	0.167325	0.958202	Bap60
FBgn0010452	207.868	0.505095	0.366176	1.37938	0.167778	0.958202	trn
FBgn0003149	1458.22	0.486585	0.352567	1.38012	0.167549	0.958202	Prm
FBgn0003093	2008.57	0.301677	0.218863	1.37838	0.168086	0.959351	Pkc98E
FBgn0027491	989.096	0.341075	0.247556	1.37777	0.168275	0.959487	Cdk5alpha
FBgn0034840	8.48992	6.59878	4.79178	1.3771	0.168481	0.959487	CG3124
FBgn0030339	29.1969	0.943437	0.684999	1.37728	0.168425	0.959487	Cyp28c1
FBgn0036587	133.14	-0.979225	0.711166	-1.37693	0.168534	0.959487	CG4950
FBgn0036876	193.954	-0.481876	0.350177	-1.37609	0.168794	0.959867	CG9451
FBgn0034731	379.839	0.34617	0.251572	1.37603	0.168813	0.959867	CG10384
FBgn0038914	263.645	-1.71007	1.24376	-1.37492	0.169157	0.959993	fit
FBgn0040531	10.239	-1.90011	1.38144	-1.37545	0.168991	0.959993	CG11741
FBgn0052638	253.241	0.384801	0.28001	1.37424	0.169367	0.959993	CG32638
FBgn0030801	29.6524	-0.900151	0.654869	-1.37455	0.169271	0.959993	Rcp
FBgn0026418	1121.64	-0.468697	0.340917	-1.37481	0.169189	0.959993	Hsc70Cb
FBgn0051345	90.2553	0.578102	0.421003	1.37315	0.169705	0.961304	CG31345
FBgn0011211	4819.81	0.371269	0.270477	1.37264	0.169863	0.961598	blw
FBgn0026090	87.6587	-0.555841	0.405696	-1.37009	0.170658	0.963039	CG14812
FBgn0004914	826.409	-0.414176	0.302343	-1.36989	0.170722	0.963039	Hnf4
FBgn0016693	517.861	0.344106	0.252012	1.36543	0.172117	0.963039	Past1
FBgn0038294	5546.88	-0.315171	0.229941	-1.37066	0.17048	0.963039	Mf
FBgn0038473	128.047	-0.573999	0.420562	-1.36484	0.172304	0.963039	Ns1
FBgn0051207	141.693	0.448433	0.328027	1.36706	0.171606	0.963039	CG31207
FBgn0039640	103.358	0.532867	0.389009	1.36981	0.170748	0.963039	CG14516
FBgn0029502	145.181	-0.480528	0.351501	-1.36707	0.171603	0.963039	COQ7
FBgn0034198	400.24	-0.681722	0.498162	-1.36848	0.171163	0.963039	CG11400
FBgn0013725	176.703	0.483474	0.353087	1.36928	0.170913	0.963039	phyl
FBgn0000715	36.0126	-0.778208	0.567865	-1.37041	0.170559	0.963039	FMRFa
FBgn0033357	81.5382	0.654991	0.479708	1.3654	0.172129	0.963039	Tom7
FBgn0036290	170.867	-0.511035	0.374067	-1.36616	0.171889	0.963039	CG10638
FBgn0065073	59.4639	-0.721095	0.528401	-1.36467	0.172356	0.963039	snoRNA:229
FBgn0261287	82.423	0.56474	0.412996	1.36742	0.171493	0.963039	ymp
FBgn0266044	16.8639	1.24662	0.913349	1.36488	0.17229	0.963039	lncRNA:CR44809
FBgn0266848	433.677	-0.361925	0.264997	-1.36577	0.172012	0.963039	wap
FBgn0030286	1059.76	-0.351686	0.257268	-1.367	0.171624	0.963039	CG1657
FBgn0036735	858.759	-0.339217	0.247729	-1.36931	0.170904	0.963039	Edc3
FBgn0027560	2006.62	-0.433541	0.31765	-1.36484	0.172304	0.963039	Tps1
FBgn0002989	35.9755	-0.770924	0.563979	-1.36694	0.171645	0.963039	okr
FBgn0052681	113.824	-0.636373	0.466943	-1.36285	0.17293	0.96565	CG32681
FBgn0051158	2026.25	0.276285	0.20285	1.36202	0.173191	0.966512	Efa6
FBgn0038029	16.4763	1.32235	0.971737	1.36082	0.173572	0.968038	GstD11
FBgn0051191	197.262	0.439163	0.32297	1.35977	0.173904	0.969294	CG31191
FBgn0260941	1466.42	0.309774	0.227943	1.359	0.174147	0.97005	app
FBgn0051755	20.4085	-1.00649	0.742078	-1.35631	0.175	0.972399	SoYb
FBgn0038142	11.3106	-1.5661	1.15413	-1.35695	0.174798	0.972399	CheA87a
FBgn0035392	74.6448	-0.606351	0.446969	-1.35658	0.174914	0.972399	CG1271
FBgn0030749	205.345	-0.42012	0.309727	-1.35642	0.174966	0.972399	AnxB11
FBgn0023542	124.302	-0.538586	0.398136	-1.35277	0.176129	0.973884	Nmd3
FBgn0031260	170.222	-0.43926	0.324498	-1.35366	0.175845	0.973884	Spp
FBgn0038732	127.108	2.45052	1.81142	1.35282	0.176114	0.973884	CG11391
FBgn0034497	800.412	0.537361	0.397006	1.35353	0.175886	0.973884	Mpcp1
FBgn0064237	133.51	-0.827397	0.611621	-1.35279	0.176122	0.973884	Idgf5
FBgn0003256	1464.49	-0.287849	0.212722	-1.35317	0.176001	0.973884	rl
FBgn0022774	106.641	-0.77252	0.570088	-1.35509	0.175389	0.973884	Oat
FBgn0029167	1903.68	-0.559666	0.413139	-1.35467	0.175523	0.973884	Hml
FBgn0031971	452.324	-0.386751	0.286125	-1.35168	0.176476	0.974611	Sirup
FBgn0031118	1662.25	0.328852	0.243283	1.35172	0.176464	0.974611	RhoGAP19D
FBgn0039849	109.674	-0.584838	0.433064	-1.35046	0.176867	0.975126	CG11334
FBgn0034436	201.805	-0.402639	0.298166	-1.35038	0.176893	0.975126	CG11961
FBgn0004057	87.815	0.535661	0.396562	1.35076	0.176772	0.975126	Zw
FBgn0037926	179.991	-0.426158	0.316036	-1.34844	0.177515	0.976173	Elp1
FBgn0029905	161.558	-0.439734	0.3259	-1.34929	0.177244	0.976173	Nf-YC
FBgn0033548	15.557	-1.268	0.939968	-1.34898	0.177344	0.976173	CG7637
FBgn0036545	81.2131	-0.543075	0.402651	-1.34875	0.177418	0.976173	GXIVsPLA2
FBgn0040384	297.253	-0.392255	0.291247	-1.34681	0.178042	0.976326	CG32795
FBgn0038331	469.532	0.381869	0.283311	1.34788	0.177697	0.976326	Ccm3
FBgn0038916	22.729	1.03471	0.767863	1.34751	0.177815	0.976326	dnd
FBgn0030206	107.263	0.538616	0.39986	1.34701	0.177977	0.976326	CG2889
FBgn0011674	73.0881	-0.56032	0.416134	-1.34649	0.178145	0.976326	insc
FBgn0025835	52.7991	0.69345	0.51519	1.34601	0.1783	0.976326	CG17707
FBgn0030347	118.856	-0.531092	0.394507	-1.34622	0.178233	0.976326	CG15739
FBgn0051760	677.643	0.359129	0.267311	1.34349	0.179114	0.97658	CG31760
FBgn0029856	522.926	-0.4234	0.315226	-1.34316	0.179219	0.97658	CG11700
FBgn0029914	104.034	-0.511996	0.380723	-1.3448	0.178691	0.97658	CG4558
FBgn0051687	999.482	0.293965	0.21891	1.34286	0.179319	0.97658	CG31687
FBgn0263834	62.2525	0.682425	0.507402	1.34494	0.178644	0.97658	CR43696
FBgn0263968	651.479	-0.358184	0.266335	-1.34486	0.17867	0.97658	nonC
FBgn0030959	127.844	-0.469721	0.349461	-1.34413	0.178906	0.97658	CG6961
FBgn0036235	28.1037	1.06584	0.793284	1.34358	0.179083	0.97658	CG6938
FBgn0035610	28.8085	-0.852963	0.635042	-1.34316	0.17922	0.97658	Lkr
FBgn0032135	288.363	0.379749	0.282881	1.34243	0.179456	0.976736	GlcAT-S
FBgn0038098	78.508	0.565897	0.422245	1.34021	0.180177	0.976912	CG7381
FBgn0039419	569.801	-0.319278	0.238171	-1.34054	0.18007	0.976912	CG12290
FBgn0003731	1295.85	-0.369324	0.275615	-1.34	0.180245	0.976912	Egfr
FBgn0033609	325.332	-0.394851	0.294341	-1.34147	0.179767	0.976912	Fbl6
FBgn0262739	4498.57	0.265375	0.197934	1.34073	0.180008	0.976912	AGO1
FBgn0027085	145.461	0.460489	0.34357	1.34031	0.180146	0.976912	LeuRS-m
FBgn0052603	12.0345	-1.46386	1.09147	-1.34118	0.179862	0.976912	CG32603
FBgn0051030	698.752	0.330042	0.246498	1.33892	0.180596	0.97753	CG31030
FBgn0263469	16.2863	-1.19244	0.890777	-1.33865	0.180684	0.97753	snoRNA:SC35-b
FBgn0036881	33.4406	1.41842	1.05938	1.33892	0.180596	0.97753	Cpr76Bd
FBgn0038862	420.878	-0.653001	0.48798	-1.33817	0.180841	0.977795	Usp8
FBgn0259229	150.582	-0.825074	0.617033	-1.33716	0.181169	0.978984	CG42329
FBgn0026080	109.039	-0.526101	0.396549	-1.3267	0.184608	0.979605	Tip60
FBgn0003210	611.045	-0.355752	0.268232	-1.32628	0.184746	0.979605	rb
FBgn0031830	566.823	0.346184	0.262162	1.32049	0.18667	0.979605	COX5B
FBgn0000273	4123.06	0.301875	0.226018	1.33562	0.181673	0.979605	Pka-C1
FBgn0027611	1859.1	0.507855	0.383204	1.32529	0.185076	0.979605	LManII
FBgn0037521	1049.02	0.607259	0.456589	1.32999	0.183521	0.979605	CG2993
FBgn0038678	86.5999	0.552279	0.41643	1.32622	0.184766	0.979605	mRpL55
FBgn0053340	7.07493	6.33522	4.79319	1.32171	0.186264	0.979605	CG33340
FBgn0046214	473.116	-0.457919	0.343709	-1.33229	0.182766	0.979605	vig2
FBgn0016061	915.32	0.334415	0.253188	1.32081	0.186563	0.979605	side
FBgn0027579	689.394	-0.379402	0.287534	-1.3195	0.187002	0.979605	mino
FBgn0039629	38.2668	-0.972792	0.731629	-1.32962	0.183642	0.979605	CG11842
FBgn0062442	293.982	0.401021	0.301394	1.33055	0.183337	0.979605	Cisd2
FBgn0050151	107.791	-0.764391	0.578138	-1.32216	0.186115	0.979605	CG30151
FBgn0015522	246.029	-0.499377	0.37723	-1.3238	0.185569	0.979605	olf186-M
FBgn0022029	219.789	-0.390213	0.292368	-1.33466	0.181987	0.979605	l(2)k01209
FBgn0034237	1336.03	-0.295768	0.221394	-1.33594	0.18157	0.979605	eIF3b
FBgn0052702	190.305	-0.478827	0.360731	-1.32738	0.184383	0.979605	Cubn
FBgn0030221	17.7143	1.11727	0.840099	1.32993	0.183541	0.979605	Rab9Db
FBgn0033665	64.2009	-0.602485	0.456396	-1.32009	0.186804	0.979605	Zip48C
FBgn0033570	211.989	0.397489	0.300804	1.32142	0.186361	0.979605	ND-B14
FBgn0033558	116.033	0.482329	0.362348	1.33112	0.183149	0.979605	CG12344
FBgn0030555	595.137	-0.345579	0.261797	-1.32003	0.186826	0.979605	Fbxl4
FBgn0053513	637.605	0.403187	0.304614	1.3236	0.185637	0.979605	Nmdar2
FBgn0053558	1131.36	0.288301	0.216198	1.33351	0.182366	0.979605	mim
FBgn0014141	1339.58	-0.392565	0.295668	-1.32772	0.18427	0.979605	cher
FBgn0085257	80.407	0.592119	0.446254	1.32686	0.184554	0.979605	CG34228
FBgn0085291	23.6866	-0.901562	0.683304	-1.31942	0.18703	0.979605	CR34262
FBgn0085484	183.491	0.411584	0.311845	1.31983	0.186891	0.979605	Pdxk
FBgn0086348	110.744	0.479039	0.359474	1.33261	0.182659	0.979605	se
FBgn0086904	1163.01	-0.34933	0.263999	-1.32322	0.185761	0.979605	Nacalpha
FBgn0259143	1131.93	0.349143	0.264273	1.32114	0.186454	0.979605	CG42258
FBgn0261053	254.476	0.373609	0.281224	1.32851	0.184009	0.979605	Cad86C
FBgn0261639	1025.68	0.35024	0.264035	1.32649	0.184676	0.979605	CR42722
FBgn0261640	1025.52	0.350748	0.264203	1.32757	0.184321	0.979605	CR42723
FBgn0261649	757.278	0.33354	0.250173	1.33324	0.182454	0.979605	tinc
FBgn0015801	323.23	-0.354593	0.267752	-1.32433	0.185392	0.979605	Reg-5
FBgn0035137	280.347	-0.394997	0.296518	-1.33212	0.182821	0.979605	CG1233
FBgn0264308	1535.08	0.471513	0.356513	1.32257	0.185978	0.979605	CG43778
FBgn0264493	857.729	0.357505	0.270144	1.32339	0.185707	0.979605	rdx
FBgn0264494	836.96	-0.42154	0.315617	-1.33561	0.181678	0.979605	CG17646
FBgn0264574	2556.16	0.334804	0.25247	1.32611	0.184802	0.979605	Glut1
FBgn0267912	2418.52	0.320208	0.242544	1.3202	0.186767	0.979605	CanA-14F
FBgn0035490	169.36	0.471516	0.357223	1.31995	0.186851	0.979605	CG1136
FBgn0015245	1242.39	0.301816	0.226955	1.32985	0.183568	0.979605	Hsp60A
FBgn0028343	278.967	-0.369927	0.278008	-1.33063	0.183309	0.979605	Ankle2
FBgn0052549	1287.3	-0.330042	0.249815	-1.32115	0.186452	0.979605	CG32549
FBgn0036847	72.3178	-0.606679	0.457968	-1.32472	0.185264	0.979605	CNPYb
FBgn0028416	7.07493	6.33522	4.79319	1.32171	0.186264	0.979605	Met75Ca
FBgn0028415	7.07493	6.33522	4.79319	1.32171	0.186264	0.979605	Met75Cb
FBgn0041721	337.172	-0.509635	0.385268	-1.32281	0.1859	0.979605	snRNA:U12
FBgn0001253	45.328	0.740571	0.560195	1.32199	0.186172	0.979605	ImpE1
FBgn0035806	38.5622	0.930673	0.703424	1.32306	0.185815	0.979605	PGRP-SD
FBgn0063449	24.5888	-0.934673	0.709596	-1.31719	0.187774	0.981667	Uhg2
FBgn0037526	49.0707	-0.725787	0.551251	-1.31662	0.187967	0.981667	ArgRS-m
FBgn0039430	841.4	0.324773	0.246459	1.31776	0.187586	0.981667	CG5455
FBgn0035542	2128.7	0.294439	0.223511	1.31734	0.187725	0.981667	DOR
FBgn0036643	75.3699	-0.600301	0.455885	-1.31678	0.187912	0.981667	Syx8
FBgn0033104	54.7464	0.668107	0.507655	1.31606	0.188153	0.982068	CG15237
FBgn0036702	447.256	-0.339287	0.258024	-1.31494	0.188529	0.983464	CG6512
FBgn0085249	49.3372	0.826038	0.62921	1.31282	0.189244	0.986627	CG34220
FBgn0001994	1036.14	-0.291736	0.222595	-1.31061	0.189989	0.987296	crp
FBgn0038168	147.396	-0.42493	0.324106	-1.31109	0.189829	0.987296	omd
FBgn0034576	361.632	0.333652	0.254632	1.31033	0.190085	0.987296	ND-B14.7
FBgn0033635	50.7583	-0.75817	0.578034	-1.31163	0.189643	0.987296	Prip
FBgn0033397	82.7378	-0.613613	0.468275	-1.31037	0.190071	0.987296	Cyp4p3
FBgn0034951	551.31	0.312475	0.238286	1.31135	0.18974	0.987296	CG3860
FBgn0267431	253.131	0.378699	0.289117	1.30985	0.190247	0.987296	Myo81F
FBgn0026268	175.35	0.652599	0.498144	1.31006	0.190175	0.987296	antdh
FBgn0085460	43.6353	0.702777	0.53683	1.30912	0.190492	0.987685	CG34431
FBgn0031638	134.503	0.457878	0.349798	1.30898	0.190541	0.987685	CG11927
FBgn0014026	3904.28	-0.274629	0.210115	-1.30704	0.191198	0.987694	RpL7A
FBgn0031955	269.5	0.383912	0.293371	1.30862	0.190663	0.987694	CG14535
FBgn0263355	1431.88	0.283569	0.21695	1.30707	0.19119	0.987694	CG31688
FBgn0264815	1604.89	0.295078	0.22567	1.30756	0.191021	0.987694	Pde1c
FBgn0036837	2532.26	-0.319983	0.244806	-1.30709	0.191182	0.987694	CG18135
FBgn0015527	105.986	-0.512836	0.392173	-1.30768	0.190983	0.987694	peng
FBgn0000377	117.208	-0.480229	0.368913	-1.30174	0.193005	0.987867	crn
FBgn0031238	68.1176	-0.57974	0.444133	-1.30533	0.191781	0.987867	CG3645
FBgn0010399	338.675	0.378626	0.290095	1.30518	0.191831	0.987867	Nmdar1
FBgn0032923	126.934	-0.476043	0.365388	-1.30284	0.192628	0.987867	CG9248
FBgn0037445	903.102	-0.290049	0.223188	-1.29958	0.193747	0.987867	CG9727
FBgn0038739	36.3315	0.747209	0.573806	1.3022	0.192849	0.987867	CG4686
FBgn0038865	218.74	0.464889	0.357506	1.30037	0.193475	0.987867	cDIP
FBgn0011278	53.8831	-0.621651	0.476904	-1.30351	0.192399	0.987867	lbe
FBgn0011725	440.998	0.337649	0.259641	1.30045	0.193448	0.987867	twin
FBgn0034215	158.395	-0.701442	0.539378	-1.30046	0.193442	0.987867	Mtap
FBgn0030090	416.346	0.361889	0.277184	1.30559	0.191691	0.987867	fend
FBgn0034639	68.3374	-0.602483	0.46356	-1.29969	0.193708	0.987867	CG15673
FBgn0050159	111.299	-0.465207	0.357731	-1.30044	0.193451	0.987867	CG30159
FBgn0000084	439.416	-0.348628	0.267487	-1.30335	0.192456	0.987867	AnxB10
FBgn0037913	933.955	0.43318	0.333245	1.29988	0.193641	0.987867	fabp
FBgn0024941	1000.74	0.330788	0.254491	1.2998	0.193669	0.987867	RSG7
FBgn0259168	807.743	-0.317396	0.243254	-1.30479	0.191963	0.987867	mnb
FBgn0263607	140.114	-0.491631	0.376507	-1.30577	0.191632	0.987867	l(3)72Dp
FBgn0265187	27.3702	0.84949	0.651156	1.30459	0.192033	0.987867	CG44252
FBgn0035252	107.888	-0.51274	0.393626	-1.30261	0.192709	0.987867	CG7970
FBgn0003463	1012.46	0.321622	0.247245	1.30082	0.193319	0.987867	sog
FBgn0013563	76.4399	-0.550734	0.422386	-1.30387	0.19228	0.987867	Pex1
FBgn0052068	180.566	-0.575777	0.441171	-1.30511	0.191855	0.987867	Adi1
FBgn0262975	2499.71	-0.320928	0.247061	-1.29898	0.19395	0.988346	cnc
FBgn0032051	77.6173	-0.593167	0.456901	-1.29824	0.194205	0.988355	CG13097
FBgn0032358	120.586	-0.564524	0.434916	-1.29801	0.194285	0.988355	Ppt2
FBgn0085810	1039.45	0.339492	0.261609	1.2977	0.194389	0.988355	CR41597
FBgn0010078	2474.42	-0.487459	0.375531	-1.29805	0.194269	0.988355	RpL23
FBgn0051955	38.5079	-0.817081	0.629796	-1.29737	0.194503	0.988375	CG31955
FBgn0004865	340.625	0.365673	0.282138	1.29608	0.194949	0.990011	Eip78C
FBgn0031902	118.216	0.485553	0.375112	1.29442	0.19552	0.990011	Wnt6
FBgn0032287	150.094	0.778896	0.6019	1.29406	0.195644	0.990011	CG6415
FBgn0025865	268.162	-0.372576	0.28795	-1.29389	0.195703	0.990011	Cortactin
FBgn0010415	2798.91	0.319703	0.247118	1.29373	0.195759	0.990011	Sdc
FBgn0034856	58.7749	0.594077	0.458669	1.29522	0.195245	0.990011	yellow-d2
FBgn0266347	1276.1	0.297645	0.230019	1.294	0.195665	0.990011	nAChRalpha4
FBgn0030883	141.657	0.436087	0.336907	1.29438	0.195533	0.990011	CG7772
FBgn0035601	1005.2	0.297557	0.230026	1.29358	0.195811	0.990011	Uev1A
FBgn0083005	42.445	-0.886106	0.685512	-1.29262	0.196143	0.990034	snoRNA:Psi28S-1175a
FBgn0086677	1646.52	0.445407	0.344578	1.29262	0.196144	0.990034	jeb
FBgn0036756	29.3232	0.886468	0.685537	1.2931	0.195976	0.990034	Cln3
FBgn0004396	496.828	-0.52485	0.40617	-1.29219	0.19629	0.990218	CrebA
FBgn0005642	210.331	-0.389909	0.302112	-1.29061	0.196838	0.992428	wdn
FBgn0030103	35.5818	-0.784804	0.608242	-1.29028	0.196953	0.992452	Obp8a
FBgn0261628	30.1849	-0.811629	0.629802	-1.2887	0.197501	0.993471	CG42711
FBgn0262517	651.74	-0.309891	0.240386	-1.28914	0.197351	0.993471	Ltn1
FBgn0262743	2008.88	0.302261	0.234514	1.28888	0.197439	0.993471	Fs(2)Ket
FBgn0283469	490.759	-0.368048	0.285655	-1.28843	0.197595	0.993471	Vps4
FBgn0034808	282.653	0.410184	0.318869	1.28637	0.198314	0.995978	CG9896
FBgn0264894	1768.87	-0.323075	0.251105	-1.28662	0.198228	0.995978	CG44085
FBgn0030586	35.0105	0.912907	0.709986	1.28581	0.19851	0.996408	CG12539
FBgn0023513	39.153	0.697459	0.543086	1.28425	0.199054	0.997186	CG14803
FBgn0041588	73.1702	-0.533288	0.415232	-1.28431	0.199032	0.997186	eIF2D
FBgn0030053	93.6229	-0.4913	0.382321	-1.28505	0.198776	0.997186	CG12081
FBgn0011288	2914.12	0.31043	0.241749	1.2841	0.199106	0.997186	Snap25
FBgn0001128	3008.16	0.348831	0.271741	1.28369	0.19925	0.997354	Gpdh1
FBgn0265448	21.0452	-0.938473	0.731607	-1.28276	0.199578	0.99844	lncRNA:CR44348
FBgn0003931	1387.18	-1.13514	0.886306	-1.28075	0.200282	0.998647	snRNA:U4:38AB
FBgn0014868	167.644	0.411986	0.321413	1.2818	0.199914	0.998647	Ost48
FBgn0026741	43.6948	0.657369	0.513224	1.28086	0.200242	0.998647	mRpL18
FBgn0033446	1051.13	-0.335643	0.261936	-1.28139	0.200056	0.998647	CG1648
FBgn0033215	21.3062	-1.26069	0.984027	-1.28115	0.20014	0.998647	CG1942
FBgn0261609	196.681	-0.413945	0.323126	-1.28106	0.200171	0.998647	eIF2alpha
FBgn0035088	112.75	-0.564388	0.440912	-1.28005	0.200529	0.998777	CG3776
FBgn0031036	119.262	-0.496393	0.38776	-1.28015	0.200491	0.998777	CG14220
FBgn0031081	741.922	0.214576	0.275476	0.778929	0.436021	0.999428	Nep3
FBgn0052350	201.555	0.186834	0.295916	0.631374	0.527796	0.999428	Vps11
FBgn0040372	719.01	-0.170466	0.235618	-0.723486	0.469381	0.999428	G9a
FBgn0000316	175.577	-0.26222	0.306763	-0.854798	0.392663	0.999428	cin
FBgn0040371	10.8255	1.70017	1.48937	1.14153	0.253648	0.999428	CG12470
FBgn0052817	24.862	0.75828	0.661301	1.14665	0.251527	0.999428	CG32817
FBgn0023536	63.9711	-0.545784	0.44219	-1.23428	0.2171	0.999428	CG3156
FBgn0023537	682.701	0.220077	0.328178	0.670602	0.502474	0.999428	CG17896
FBgn0029525	118.706	-0.17494	0.369653	-0.473255	0.636031	0.999428	CG18273
FBgn0010019	373.551	0.223191	1.6388	0.136192	0.89167	0.999428	Cyp4g1
FBgn0040370	616.112	-0.00607941	0.25233	-0.024093	0.980778	0.999428	CG13375
FBgn0000108	8019.27	0.192073	0.194489	0.987581	0.323358	0.999428	Appl
FBgn0025640	116.122	-0.411541	0.351988	-1.16919	0.242326	0.999428	CG13369
FBgn0025635	87.9863	-0.0548673	0.396844	-0.138259	0.890036	0.999428	CG17829
FBgn0001341	83.5537	-0.161289	0.396194	-0.407096	0.683938	0.999428	Mybbp1A
FBgn0003575	538.711	-0.123505	0.243273	-0.50768	0.611678	0.999428	su(sable)
FBgn0025634	86.8811	-0.400124	0.403062	-0.99271	0.320851	0.999428	CG13367
FBgn0025638	245.759	-0.0849874	0.336673	-0.252433	0.800706	0.999428	Roc1a
FBgn0040383	72.2325	-0.341089	0.509029	-0.670076	0.502809	0.999428	CG5254
FBgn0027343	36.7782	-0.242115	0.586754	-0.412634	0.679875	0.999428	fz3
FBgn0015799	229.512	-0.267328	0.287997	-0.928231	0.353288	0.999428	Rbf
FBgn0025620	317.801	0.0213346	0.374084	0.0570316	0.95452	0.999428	CG13360
FBgn0025639	1477.49	-0.0267601	0.211085	-0.126774	0.899119	0.999428	Hmt4-20
FBgn0002579	1762.98	-0.348049	0.311027	-1.11903	0.263127	0.999428	RpL36
FBgn0026879	107.386	-0.23002	0.423873	-0.542663	0.587362	0.999428	CG13364
FBgn0029529	33.5861	-0.13356	0.592941	-0.22525	0.821785	0.999428	CG13365
FBgn0025633	566.649	0.0290166	0.314257	0.092334	0.926433	0.999428	CG13366
FBgn0040339	45.5183	0.0391825	0.527315	0.0743058	0.940767	0.999428	MED22
FBgn0052815	406.471	0.138123	0.259683	0.531892	0.5948	0.999428	CG32815
FBgn0040337	62.412	0.128471	0.440617	0.291571	0.770615	0.999428	CG3021
FBgn0040398	947.592	-0.487128	0.383111	-1.2715	0.203549	0.999428	CG14629
FBgn0026143	61.317	0.0624269	0.443733	0.140686	0.888118	0.999428	CDC45L
FBgn0040351	204.142	0.210192	0.373467	0.562813	0.573562	0.999428	CG11638
FBgn0040348	230.117	0.0612227	0.290966	0.210412	0.833346	0.999428	CG3703
FBgn0040346	78.5041	-0.132464	0.419315	-0.315907	0.752073	0.999428	CG3704
FBgn0040343	32.4703	0.234663	0.669466	0.350523	0.725946	0.999428	CG3713
FBgn0052814	19.4323	0.416805	0.79285	0.525705	0.599093	0.999428	CG32814
FBgn0040364	105.209	0.229324	0.362591	0.632459	0.527087	0.999428	CG11378
FBgn0024362	288.01	-0.125595	0.297262	-0.422505	0.672657	0.999428	Naa30A
FBgn0024364	91.2238	-0.415317	0.438638	-0.946832	0.343724	0.999428	CG11417
FBgn0023169	902.004	-0.257497	0.219614	-1.1725	0.240997	0.999428	AMPKalpha
FBgn0052813	250.997	-0.165391	0.278742	-0.593348	0.552948	0.999428	CG32813
FBgn0024985	786.52	0.174863	0.24662	0.709038	0.478301	0.999428	CG11448
FBgn0027794	155.531	0.031724	0.407533	0.0778439	0.937952	0.999428	Lrpprc2
FBgn0024986	149.072	-0.071322	0.341266	-0.208993	0.834454	0.999428	CG3719
FBgn0024365	284.788	0.0395407	0.271632	0.145567	0.884263	0.999428	CG12773
FBgn0025641	962.168	-0.117108	0.326952	-0.358182	0.720207	0.999428	DAAM
FBgn0028550	979.041	0.0300188	0.239981	0.125088	0.900454	0.999428	Atf3
FBgn0026876	19.1079	0.840323	0.757155	1.10984	0.267067	0.999428	CG11403
FBgn0040366	26.7053	0.219689	0.706479	0.310963	0.755829	0.999428	CG11398
FBgn0026872	122.907	-0.111015	0.397563	-0.27924	0.780061	0.999428	CG14777
FBgn0029580	35.2373	0.111405	0.585358	0.19032	0.849059	0.999428	CG14778
FBgn0025394	413.546	0.177717	0.258298	0.68803	0.491434	0.999428	inc
FBgn0000482	157.9	-0.113323	0.324728	-0.348979	0.727105	0.999428	dor
FBgn0029587	40.1331	0.43951	0.579636	0.758252	0.4483	0.999428	CG14797
FBgn0024897	35.5789	-0.474193	0.612259	-0.774498	0.438636	0.999428	b6
FBgn0025391	217.192	-0.132281	0.325673	-0.406179	0.684611	0.999428	Scgdelta
FBgn0023130	136.979	-0.0478998	0.354929	-0.134956	0.892647	0.999428	a6
FBgn0023530	41.8524	-0.27888	0.599135	-0.465471	0.641594	0.999428	CG3740
FBgn0025390	364.452	-0.014515	0.328424	-0.0441961	0.964748	0.999428	Mur2B
FBgn0025382	42.7794	-0.347282	0.547627	-0.634158	0.525978	0.999428	Rab27
FBgn0052808	22.8629	0.0418584	0.724411	0.0577826	0.953922	0.999428	CG32808
FBgn0027791	40.7758	0.109732	0.529498	0.207237	0.835825	0.999428	O-fut2
FBgn0026873	24.5511	0.203034	0.686432	0.295782	0.767396	0.999428	MED18
FBgn0014411	369.487	0.112927	0.251831	0.448423	0.653848	0.999428	Vps26
FBgn0023514	103.562	-0.493192	0.437171	-1.12815	0.259259	0.999428	CG14805
FBgn0029594	110.679	-0.0629163	0.356821	-0.176325	0.860039	0.999428	CG14806
FBgn0023519	48.2741	0.0896523	0.49431	0.181369	0.856078	0.999428	mRpL16
FBgn0023509	217.449	-0.0673952	0.30397	-0.221717	0.824534	0.999428	mip130
FBgn0023510	1268.75	0.0597597	0.218746	0.273192	0.784706	0.999428	Rbcn-3B
FBgn0023508	461.916	-0.115217	0.252156	-0.456928	0.647723	0.999428	Ocrl
FBgn0023522	118.726	-0.425508	0.38269	-1.11189	0.266186	0.999428	CG11596
FBgn0023521	26.0669	-0.0122414	0.639462	-0.0191433	0.984727	0.999428	CG3587
FBgn0025630	49.2689	0.0469336	0.507317	0.0925135	0.92629	0.999428	Rtca
FBgn0025629	37.8254	-0.0530245	0.547497	-0.0968489	0.922846	0.999428	CG4045
FBgn0025626	194.236	-0.0971592	0.297967	-0.326073	0.744369	0.999428	CG4281
FBgn0025625	510.273	-0.203315	0.292473	-0.695158	0.486956	0.999428	Sik2
FBgn0025631	572.477	0.00720853	0.314045	0.0229538	0.981687	0.999428	moody
FBgn0026878	29.3643	-0.180946	0.647074	-0.279637	0.779756	0.999428	CG4325
FBgn0000667	1264.58	0.266574	0.270749	0.98458	0.32483	0.999428	Actn
FBgn0003964	407.193	-0.110043	0.273463	-0.402404	0.687386	0.999428	usp
FBgn0023545	138.548	-0.300159	0.343527	-0.873758	0.38225	0.999428	PIG-K
FBgn0023520	26.5997	-0.691087	0.700496	-0.986568	0.323855	0.999428	CG3857
FBgn0023512	111.357	-0.233114	0.367932	-0.633579	0.526356	0.999428	eIF2Bepsilon
FBgn0023518	612.275	-0.192594	0.27155	-0.709241	0.478175	0.999428	trr
FBgn0026088	88.564	-0.253843	0.40575	-0.625616	0.531567	0.999428	CG14818
FBgn0026089	85.0114	0.472974	0.431977	1.0949	0.273559	0.999428	CG14817
FBgn0023517	43.0761	-0.092679	0.522792	-0.177277	0.859291	0.999428	Pgam5
FBgn0023516	195.099	-0.188189	0.317373	-0.592958	0.553209	0.999428	Pex5
FBgn0028969	341.049	-0.150492	0.296788	-0.507068	0.612107	0.999428	deltaCOP
FBgn0025624	52.5953	-0.581604	0.483375	-1.20322	0.228892	0.999428	CG4025
FBgn0040395	1670.97	0.130508	0.235287	0.554675	0.579117	0.999428	Unc-76
FBgn0000382	3033.51	0.0683263	0.212564	0.321439	0.747878	0.999428	csw
FBgn0023507	700.341	-0.0274402	0.421969	-0.0650289	0.948151	0.999428	D2hgdh
FBgn0023540	360.809	0.040589	0.277334	0.146354	0.883642	0.999428	CG3630
FBgn0003116	77.9497	0.0649203	0.439832	0.147603	0.882656	0.999428	pn
FBgn0040899	32.2431	-0.440921	0.612386	-0.720006	0.471522	0.999428	CG17776
FBgn0023549	154.027	0.325715	0.386205	0.843374	0.399019	0.999428	Mct1
FBgn0003048	946.061	-0.0885046	0.232787	-0.380196	0.7038	0.999428	pcx
FBgn0000810	213.492	-0.0526411	0.29563	-0.178064	0.858673	0.999428	fs(1)K10
FBgn0023527	85.0583	-0.408755	0.439817	-0.929376	0.352694	0.999428	CG3071
FBgn0003079	332.014	-0.0815389	0.268479	-0.303706	0.761352	0.999428	Raf
FBgn0040389	54.132	0.52287	0.50087	1.04392	0.29652	0.999428	mRpL14
FBgn0023526	424.603	-0.139217	0.246472	-0.564838	0.572184	0.999428	CG2865
FBgn0023529	1030.84	0.0352032	0.294681	0.119462	0.904909	0.999428	CG2918
FBgn0023528	623.832	0.256636	0.257435	0.996896	0.318815	0.999428	CG2924
FBgn0027296	205.935	0.149796	0.300786	0.498016	0.618473	0.999428	temp
FBgn0023524	395.841	0.131027	0.254868	0.514098	0.607184	0.999428	CG3078
FBgn0023525	64.1038	-0.603001	0.532784	-1.13179	0.257722	0.999428	CG3191
FBgn0001330	64.7053	-0.264351	0.439503	-0.601479	0.547521	0.999428	kz
FBgn0004397	648.772	-0.209852	0.262832	-0.798426	0.424623	0.999428	Vinc
FBgn0023550	27.792	0.0685049	0.626943	0.109268	0.91299	0.999428	FarO
FBgn0004655	826.645	-0.0422463	0.222364	-0.189987	0.849319	0.999428	wapl
FBgn0013432	104.286	0.0610837	0.432724	0.141161	0.887743	0.999428	bcn92
FBgn0004861	892.78	0.218869	0.220421	0.992957	0.320731	0.999428	ph-p
FBgn0004860	781.53	0.0964092	0.227929	0.42298	0.67231	0.999428	ph-d
FBgn0040394	123.213	-0.434179	0.354368	-1.22522	0.220492	0.999428	CG16903
FBgn0040376	25.0722	0.241316	0.712739	0.338576	0.734929	0.999428	AANATL7
FBgn0040066	85.5994	-0.0986837	0.423265	-0.233149	0.815646	0.999428	wds
FBgn0001404	961.44	-0.0157335	0.221435	-0.0710527	0.943356	0.999428	egh
FBgn0040336	35.5652	-0.113701	0.600006	-0.1895	0.849701	0.999428	Seipin
FBgn0040334	72.0337	-0.150774	0.453143	-0.332729	0.739339	0.999428	Tsp3A
FBgn0029629	457.488	-0.317098	0.338571	-0.936577	0.348976	0.999428	eIF3g1
FBgn0011566	65.1894	-0.234966	0.447292	-0.525308	0.599369	0.999428	Smyd3
FBgn0011606	32.5642	0.585608	0.621305	0.942545	0.345914	0.999428	Klp3A
FBgn0040375	135.403	0.230925	0.332248	0.695039	0.487031	0.999428	CG13760
FBgn0040377	78.4802	0.313734	0.432876	0.724768	0.468594	0.999428	Vha36-3
FBgn0040388	54.9403	-0.364379	0.496749	-0.733527	0.463237	0.999428	boi
FBgn0003714	80.494	-0.313839	0.415708	-0.75495	0.450279	0.999428	tko
FBgn0001150	31.204	0.233604	0.622128	0.375492	0.707295	0.999428	gt
FBgn0003371	3199.68	0.199917	0.213082	0.938216	0.348134	0.999428	sgg
FBgn0024993	31.6376	0.0113975	0.607789	0.0187523	0.985039	0.999428	CG2662
FBgn0024996	117.635	-0.048574	0.378814	-0.128226	0.89797	0.999428	eIF2Bbeta
FBgn0024997	127.623	0.178751	0.497219	0.359503	0.719219	0.999428	CG2681
FBgn0024991	37.9692	-0.336067	0.597642	-0.562322	0.573897	0.999428	CG2694
FBgn0000520	74.1467	-0.324873	0.425362	-0.763757	0.445012	0.999428	dwg
FBgn0024975	38.7407	0.144443	0.563485	0.256339	0.797689	0.999428	CG2712
FBgn0003996	82.708	-0.0392687	0.434081	-0.0904641	0.927918	0.999428	w
FBgn0024980	121.658	-0.338837	0.349274	-0.970119	0.331987	0.999428	Syx4
FBgn0000376	122.501	-0.187349	0.37253	-0.502911	0.615027	0.999428	crm
FBgn0024973	166.328	-0.252733	0.315914	-0.800005	0.423708	0.999428	CG2701
FBgn0024998	94.6046	0.0531386	0.40099	0.132519	0.894574	0.999428	CG2685
FBgn0024994	46.6487	-0.46889	0.534712	-0.876901	0.38054	0.999428	Ugalt
FBgn0024992	186.94	-0.276751	0.300275	-0.921658	0.356707	0.999428	CG2658
FBgn0004647	697.6	-0.0168753	0.236962	-0.0712149	0.943227	0.999428	N
FBgn0040396	60.6222	-0.586247	0.477399	-1.228	0.219446	0.999428	CG3939
FBgn0000479	2451.74	0.0328624	0.233726	0.140602	0.888184	0.999428	dnc
FBgn0003374	29.5492	-0.15094	0.851439	-0.177276	0.859292	0.999428	Sgs4
FBgn0029656	31.0027	-0.0114917	0.648576	-0.0177183	0.985864	0.999428	CG10793
FBgn0003086	13.3558	-1.04682	1.15683	-0.904908	0.365514	0.999428	Pig1
FBgn0028746	55.5726	-0.585734	0.544517	-1.0757	0.282064	0.999428	CG18508
FBgn0028369	499.164	0.0348299	0.287379	0.121199	0.903534	0.999428	kirre
FBgn0003285	260.238	0.057002	0.301329	0.189169	0.849961	0.999428	rst
FBgn0029639	120.38	0.185765	0.542443	0.342459	0.732005	0.999428	CG14419
FBgn0029664	78.8481	-0.0572914	0.416384	-0.137593	0.890562	0.999428	CG10802
FBgn0029666	348.34	0.00800261	0.268306	0.0298265	0.976205	0.999428	CG10803
FBgn0023215	1378.94	0.0658961	0.215405	0.305917	0.759668	0.999428	Mnt
FBgn0015286	431.134	-0.0739344	0.263096	-0.281017	0.778697	0.999428	Rala
FBgn0023216	111.943	-0.230187	0.354999	-0.648417	0.516715	0.999428	Parg
FBgn0029672	41.3156	-0.141255	0.547398	-0.258048	0.79637	0.999428	CG2875
FBgn0052791	167.861	0.160661	0.355941	0.45137	0.651723	0.999428	DIP-alpha
FBgn0029665	55.8671	0.0179785	0.493126	0.0364582	0.970917	0.999428	CG14270
FBgn0029663	632.775	0.225285	0.237927	0.946869	0.343706	0.999428	CG10804
FBgn0028491	111.117	0.384339	0.373914	1.02788	0.304005	0.999428	CG2930
FBgn0029686	114.456	-0.172302	0.365718	-0.471134	0.637545	0.999428	Glos
FBgn0052786	75.0052	-0.204553	0.430223	-0.475459	0.63446	0.999428	CG32786
FBgn0052783	74.1356	-0.177551	0.42779	-0.415042	0.678111	0.999428	CG32783
FBgn0029687	2696.59	0.219263	0.233574	0.938732	0.347868	0.999428	Vap33
FBgn0029689	61.5018	-0.381757	0.495986	-0.769694	0.441482	0.999428	CG6428
FBgn0029688	1888.83	-0.179347	0.21278	-0.842877	0.399297	0.999428	lva
FBgn0029685	192.197	-0.0275617	0.31382	-0.0878264	0.930015	0.999428	CG2938
FBgn0000221	21.8405	0.0789173	0.743562	0.106134	0.915476	0.999428	brn
FBgn0026084	675.567	0.139634	0.278537	0.501313	0.616151	0.999428	cib
FBgn0026083	2097.53	0.0149725	0.207836	0.0720398	0.94257	0.999428	tyf
FBgn0029705	20.7977	0.753164	0.72327	1.04133	0.297722	0.999428	CG12693
FBgn0040907	34.8408	-0.675282	0.595854	-1.1333	0.257088	0.999428	mRpL33
FBgn0002707	50.7671	-0.638374	0.509148	-1.25381	0.209912	0.999428	mei-9
FBgn0029693	256.35	-0.0737571	0.283409	-0.26025	0.794671	0.999428	CG6379
FBgn0000179	350.534	0.099133	0.285314	0.347453	0.728251	0.999428	bi
FBgn0029709	253.493	-0.145776	0.412034	-0.353795	0.723492	0.999428	CHOp24
FBgn0029710	24.0324	0.866484	0.696049	1.24486	0.213183	0.999428	CG3568
FBgn0029714	36.7397	0.289225	0.653095	0.442853	0.657872	0.999428	CG3527
FBgn0022768	843.8	-0.277239	0.259758	-1.0673	0.285837	0.999428	Pp2C1
FBgn0029713	48.7048	-0.0284036	0.522525	-0.0543584	0.95665	0.999428	CG11436
FBgn0029711	386.922	0.231741	0.255778	0.906026	0.364922	0.999428	Usf
[truncated: 7,036 more rows]

## Sheet: X0_m_vs_XY_m
	baseMean	log2FoldChange	lfcSE	stat	pvalue	padj	gene_name
FBgn0044812	473.159	-3.7101	0.424373	-8.74255	2.27915e-18	2.1775e-14	TotC
FBgn0038290	220.987	5.15744	0.613752	8.40313	4.3475e-17	2.0768e-13	CG6912
FBgn0039685	435.637	3.41181	0.42749	7.98104	1.4511e-15	4.62129e-12	Obp99b
FBgn0267160	75.8502	4.06884	0.552043	7.37052	1.69965e-13	4.05961e-10	asRNA:CR45600
FBgn0015714	92.2184	2.79704	0.471556	5.93152	3.00151e-09	5.73528e-06	Cyp6a17
FBgn0261575	503.917	2.74669	0.483999	5.67499	1.38695e-08	2.20848e-05	tobi
FBgn0031701	65.5575	-5.08074	0.960872	-5.28763	1.23908e-07	0.000141621	TotM
FBgn0033980	145.166	1.95959	0.371363	5.27676	1.31488e-07	0.000141621	Cyp6a20
FBgn0035943	67.4524	2.51122	0.476142	5.2741	1.33409e-07	0.000141621	CG5653
FBgn0027584	476.813	-1.84457	0.362455	-5.08911	3.59749e-07	0.000343704	CG4757
FBgn0002868	340.557	1.43683	0.283658	5.06537	4.07615e-07	0.000354032	MtnA
FBgn0028396	1481.79	-2.37037	0.477106	-4.96823	6.75665e-07	0.000537942	TotA
FBgn0005664	352.592	1.74216	0.353492	4.92843	8.28932e-07	0.000565687	Crys
FBgn0263006	11934.3	1.159	0.235107	4.92965	8.23751e-07	0.000565687	SERCA
FBgn0000180	195.294	2.08599	0.425991	4.89679	9.74128e-07	0.000620455	bib
FBgn0032538	131.873	3.52852	0.740967	4.76205	1.91631e-06	0.00114428	CG16885
FBgn0033730	53.5568	3.55402	0.7652	4.64456	3.40804e-06	0.00191532	Cpr49Ag
FBgn0037979	505.045	1.2353	0.275112	4.49016	7.11701e-06	0.00377755	GCC185
FBgn0012042	49.2144	-2.64669	0.608281	-4.3511	1.35455e-05	0.00681124	AttA
FBgn0053926	73.6804	-2.78289	0.644866	-4.31546	1.59274e-05	0.00760851	CG33926
FBgn0002565	2504.01	4.73618	1.11258	4.25694	2.07245e-05	0.00942865	Lsp2
FBgn0003292	151.26	-1.49111	0.359266	-4.15044	3.31836e-05	0.0144107	rt
FBgn0266218	15.969	6.08212	1.49649	4.06427	4.8184e-05	0.0200152	lncRNA:CR44913
FBgn0036752	184.729	1.33106	0.34109	3.90236	9.52577e-05	0.0369573	Adgf-A
FBgn0003149	1278.23	1.01871	0.261294	3.89871	9.67062e-05	0.0369573	Prm
FBgn0052181	40.9132	2.30491	0.608431	3.78829	0.00015169	0.0557402	CG32181
FBgn0033926	2335.79	-1.175	0.312941	-3.75471	0.000173541	0.0614077	Arc1
FBgn0031940	627.935	7.73353	2.15912	3.5818	0.00034123	0.116433	CG7214
FBgn0051704	59.6514	-2.13357	0.597912	-3.56838	0.000359199	0.118338	CG31704
FBgn0053265	15.8744	-4.0033	1.12745	-3.55076	0.000384119	0.122329	Muc68E
FBgn0259164	83.8739	1.7249	0.48747	3.53847	0.000402454	0.124034	CG42269
FBgn0041581	35.0586	-2.21853	0.633848	-3.50009	0.000465098	0.132096	AttB
FBgn0040606	2837.19	1.37079	0.391082	3.50511	0.000456412	0.132096	CG6503
FBgn0263321	56.7556	2.96643	0.848219	3.49724	0.000470092	0.132096	CG43402
FBgn0034391	37.9158	2.83521	0.827858	3.42475	0.00061536	0.167976	CG15080
FBgn0051973	868.964	1.29838	0.382211	3.39703	0.000681209	0.17127	Cda5
FBgn0038257	393.339	1.24315	0.365217	3.40385	0.000664432	0.17127	smp-30
FBgn0033927	1442.14	-1.12155	0.329822	-3.40047	0.000672693	0.17127	CR10102
FBgn0004191	16120.3	-1.50237	0.45326	-3.31458	0.000917799	0.200289	snRNA:U2:34ABa
FBgn0003923	11906.3	-1.46081	0.442087	-3.30436	0.000951927	0.200289	snRNA:U2:38ABb
FBgn0003922	11910.1	-1.46016	0.441986	-3.30362	0.00095444	0.200289	snRNA:U2:38ABa
FBgn0039564	82.1549	-1.83244	0.554604	-3.30406	0.000952957	0.200289	CG5527
FBgn0034935	196.053	-1.17713	0.351884	-3.34521	0.000822198	0.200289	Orcokinin
FBgn0003920	11913.1	-1.4596	0.442037	-3.30199	0.000960027	0.200289	snRNA:U2:14B
FBgn0031313	320.354	-0.958465	0.289451	-3.31132	0.000928567	0.200289	CG5080
FBgn0002563	1081.07	1.66963	0.505838	3.30073	0.000964339	0.200289	Lsp1beta
FBgn0014454	1179.86	10.4575	3.19024	3.27795	0.00104563	0.212553	Acp1
FBgn0051205	489.809	-0.931777	0.286219	-3.25547	0.00113206	0.217814	CG31205
FBgn0262565	15.2004	3.07799	0.944357	3.25935	0.00111669	0.217814	CR43105
FBgn0053233	82.0477	1.60801	0.494238	3.2535	0.00113991	0.217814	CG33233
FBgn0043783	751.292	1.16692	0.361274	3.23003	0.00123778	0.218995	CG32444
FBgn0027929	24.7103	-2.32597	0.718411	-3.23766	0.00120513	0.218995	NimB1
FBgn0284408	4935.29	0.767132	0.236954	3.23747	0.00120593	0.218995	trol
FBgn0005626	920.128	1.14506	0.354447	3.23054	0.00123555	0.218995	ple
FBgn0032414	226.839	0.998424	0.309728	3.22355	0.0012661	0.219933	CG17211
FBgn0053110	534.388	-1.20567	0.377214	-3.19626	0.00139223	0.2315	CG33110
FBgn0061197	25.7287	3.27867	1.02665	3.19354	0.00140538	0.2315	CG13164
FBgn0001233	5927.39	-1.33582	0.418156	-3.19455	0.00140048	0.2315	Hsp83
FBgn0004169	1626.48	0.961243	0.304185	3.16006	0.00157738	0.255428	up
FBgn0039321	313.822	0.931702	0.296132	3.14624	0.00165385	0.263348	CG10550
FBgn0037683	13.3523	3.6098	1.15704	3.11985	0.00180944	0.2834	CG18473
FBgn0005391	109.729	2.35025	0.757947	3.10081	0.00192994	0.297398	Yp2
FBgn0261341	172.726	1.56409	0.505481	3.09426	0.00197302	0.29921	verm
FBgn0052499	29.9258	3.11786	1.01036	3.08591	0.00202933	0.302941	Cda4
FBgn0003943	18683.8	-0.953407	0.310056	-3.07495	0.00210539	0.309461	Ubi-p63E
FBgn0259795	20.224	4.07348	1.33185	3.05851	0.00222444	0.322005	loopin-1
FBgn0040359	8.64609	5.35124	1.76451	3.03271	0.00242371	0.33859	CG11380
FBgn0002567	1996.54	0.76468	0.251865	3.03607	0.00239685	0.33859	Rab32
FBgn0287209	540.223	1.01251	0.334158	3.03003	0.00244533	0.33859	FBgn0287209
FBgn0027657	958.232	0.932644	0.30877	3.02052	0.00252343	0.344412	glob1
FBgn0024989	52.4158	1.9954	0.665603	2.99789	0.0027186	0.347414	CG3777
FBgn0029093	1596.97	-0.835855	0.277579	-3.01123	0.00260192	0.347414	cathD
FBgn0260479	1142.93	6.18053	2.05713	3.00444	0.00266069	0.347414	CG31904
FBgn0085382	557.148	0.96748	0.322825	2.99692	0.00272724	0.347414	CG34353
FBgn0261041	1739.15	0.808556	0.269679	2.99822	0.00271562	0.347414	stj
FBgn0040637	38.6926	6.33217	2.13998	2.95898	0.00308658	0.378174	CG11458
FBgn0041712	242.856	-0.995593	0.336475	-2.95889	0.00308746	0.378174	yellow-d
FBgn0031036	164.972	-1.2089	0.407999	-2.963	0.00304656	0.378174	CG14220
FBgn0259682	635.211	0.984147	0.334753	2.93992	0.00328292	0.397026	Jabba
FBgn0015037	398.381	0.819888	0.284049	2.88643	0.00389644	0.465333	Cyp4p1
FBgn0032269	33.3371	1.88955	0.656589	2.87782	0.0040043	0.47231	w-cup
FBgn0085460	35.401	1.7208	0.60052	2.86551	0.00416342	0.485089	CG34431
FBgn0015288	739.024	-0.842883	0.296087	-2.84674	0.00441692	0.4976	RpL22
FBgn0031837	25.0479	1.95357	0.687322	2.84229	0.00447913	0.4976	DIP-iota
FBgn0031942	2255.36	4.61842	1.61995	2.85097	0.00435861	0.4976	CG7203
FBgn0039896	118.214	1.08613	0.381905	2.84397	0.00445548	0.4976	yellow-h
FBgn0038181	5283.08	0.789061	0.279494	2.82317	0.00475506	0.505301	CG9297
FBgn0043535	161.69	1.05219	0.373158	2.8197	0.00480685	0.505301	Obp57a
FBgn0003380	6756.31	1.09971	0.389358	2.82442	0.00473667	0.505301	Sh
FBgn0262738	14258.2	0.7534	0.26723	2.8193	0.0048129	0.505301	norpA
FBgn0036220	51.2839	-1.40838	0.497761	-2.82942	0.00466319	0.505301	CG5897
FBgn0267727	20.3177	3.89262	1.38457	2.81143	0.0049322	0.512198	Pen
FBgn0029851	158.99	-1.12356	0.401661	-2.79727	0.00515365	0.512896	CG14445
FBgn0013276	3371.55	-5.69703	2.03227	-2.80328	0.00505855	0.512896	Hsp70Ab
FBgn0013275	3405.14	-5.69891	2.03451	-2.80112	0.00509256	0.512896	Hsp70Aa
FBgn0033287	57.6833	1.60281	0.57294	2.79752	0.00514958	0.512896	CG8701
FBgn0028544	110.81	4.22967	1.519	2.7845	0.00536102	0.522644	CG16884
FBgn0034166	40.5141	1.65049	0.59272	2.7846	0.00535946	0.522644	CG6472
FBgn0037684	56.5865	1.47854	0.533254	2.77268	0.00555969	0.531173	Srr
FBgn0034511	40.7678	-1.90234	0.68583	-2.77378	0.00554084	0.531173	GNBP-like3
FBgn0028990	331.125	-0.814123	0.295265	-2.75726	0.00582875	0.551366	Spn27A
FBgn0040734	73.7306	-1.76096	0.639471	-2.75378	0.00589118	0.551808	CG15065
FBgn0259219	478.126	0.762155	0.277214	2.74934	0.00597157	0.553906	CG42319
FBgn0033308	171.214	5.78076	2.10648	2.74428	0.00606446	0.557114	CG8736
FBgn0039161	53.3636	1.70128	0.624295	2.72512	0.00642783	0.584871	CG13606
FBgn0013279	2278.05	-5.25724	1.93372	-2.71872	0.00655343	0.590674	Hsp70Bc
FBgn0013278	2426.25	-5.22051	1.93192	-2.70224	0.00688749	0.614982	Hsp70Bb
FBgn0051354	2265.14	-5.2508	1.94665	-2.69736	0.00698927	0.615972	Hsp70Bbb
FBgn0013277	2257.22	-5.23263	1.94257	-2.69366	0.00706727	0.615972	Hsp70Ba
FBgn0036000	110.798	-1.04285	0.387318	-2.69249	0.007092	0.615972	CG3434
FBgn0270925	46.4196	5.26837	1.96923	2.67535	0.0074652	0.642545	CG4836
FBgn0086691	188.088	0.918547	0.34475	2.66439	0.00771282	0.652109	UK114
FBgn0035583	12.5381	2.78006	1.04299	2.66548	0.00768786	0.652109	CG13704
FBgn0011296	195.228	-0.98571	0.371103	-2.65616	0.00790362	0.662379	l(2)efl
FBgn0033953	8.87875	5.35595	2.01869	2.65318	0.00797371	0.662442	CG12861
FBgn0051352	1290.51	0.655455	0.247638	2.64682	0.0081252	0.669208	Unc-115a
FBgn0263132	119.147	1.60587	0.608542	2.63888	0.00831799	0.673475	Cht6
FBgn0035398	83.5804	1.56892	0.594401	2.63949	0.00830298	0.673475	Cht7
FBgn0029974	257.622	0.850642	0.323838	2.62675	0.00862051	0.676743	dpr14
FBgn0263482	13.5071	-3.1717	1.20646	-2.62894	0.00856524	0.676743	snoRNA:lola-c
FBgn0265718	10.9992	2.89807	1.10364	2.62591	0.00864168	0.676743	lncRNA:CR44525
FBgn0028699	520.195	0.692283	0.262994	2.63232	0.00848045	0.676743	Rh50
FBgn0026077	355.54	1.41133	0.538102	2.6228	0.00872105	0.677406	Gasp
FBgn0001098	2484.13	0.680421	0.260049	2.61651	0.00888334	0.684447	Gdh
FBgn0083990	14.5636	2.43622	0.932727	2.61193	0.00900326	0.688137	lncRNA:sphinx
FBgn0051004	18.8588	2.05324	0.788863	2.60278	0.00924709	0.69723	mesh
FBgn0284435	149.176	0.947179	0.36402	2.602	0.00926818	0.69723	tyn
FBgn0040582	155.196	-1.33819	0.515789	-2.59445	0.00947431	0.701686	CG5791
FBgn0265487	7151.84	0.653811	0.251753	2.59704	0.00940318	0.701686	mbl
FBgn0032824	18.9121	-2.05622	0.794172	-2.58914	0.00962154	0.702424	CG13962
FBgn0004045	73.891	2.28708	0.886013	2.58132	0.00984234	0.702424	Yp1
FBgn0033313	3716.57	0.745635	0.28916	2.57862	0.00991952	0.702424	Cirl
FBgn0262150	29.1099	-1.99551	0.773325	-2.58043	0.00986762	0.702424	CG42876
FBgn0264979	126.019	-1.04491	0.405254	-2.57842	0.0099254	0.702424	CG4267
FBgn0044050	95.9974	1.2531	0.48447	2.58654	0.00969439	0.702424	Ilp3
FBgn0033574	114.452	1.13243	0.440348	2.57166	0.0101212	0.711015	Spn47C
FBgn0038147	1237.11	0.751784	0.293702	2.55968	0.0104767	0.730617	CCHa2
FBgn0002593	2759.21	-0.582179	0.230195	-2.52907	0.0114365	0.738444	RpLP1
FBgn0028543	426.751	-0.811113	0.318988	-2.54277	0.0109978	0.738444	NimB2
FBgn0028888	744.947	0.740986	0.293271	2.52662	0.0115165	0.738444	CG4168
FBgn0001234	95981.6	1.24256	0.491746	2.52683	0.0115098	0.738444	lncRNA:Hsromega
FBgn0038914	82.8524	1.6033	0.634558	2.52664	0.011516	0.738444	fit
FBgn0039480	20.6136	3.6229	1.42734	2.53821	0.011142	0.738444	Cpr97Ea
FBgn0000448	226.867	1.16384	0.458876	2.5363	0.0112032	0.738444	Hr3
FBgn0033458	13.3915	2.55174	1.00972	2.52717	0.0114987	0.738444	CG18446
FBgn0034276	67.0687	-1.16457	0.460903	-2.52672	0.0115134	0.738444	Sardh
FBgn0264330	28.2936	1.68186	0.659679	2.54952	0.0107872	0.738444	CG43789
FBgn0036656	30.2624	1.90204	0.749913	2.53634	0.0112016	0.738444	CG13026
FBgn0011693	3355.55	0.719584	0.281872	2.55288	0.0106837	0.738444	Pdh
FBgn0027348	691.549	-0.651358	0.258242	-2.52228	0.0116597	0.742645	bgm
FBgn0013995	2461.63	0.595929	0.236781	2.5168	0.0118428	0.747687	Calx
FBgn0262018	564.551	0.806895	0.320911	2.51439	0.011924	0.747687	CadN2
FBgn0266064	738.108	0.802772	0.319458	2.51292	0.0119736	0.747687	GlyS
FBgn0031461	581.308	-0.954689	0.380384	-2.50981	0.0120797	0.749413	daw
FBgn0039805	159.39	3.76987	1.50453	2.50569	0.0122214	0.753311	Cpr100A
FBgn0031717	132.501	0.87781	0.351756	2.4955	0.0125778	0.755777	Oscillin
FBgn0040496	19.5059	2.62538	1.05157	2.49662	0.0125382	0.755777	CG17104
FBgn0010222	390.145	1.47756	0.591203	2.49925	0.0124457	0.755777	Nmdmc
FBgn0036772	53.767	-1.69571	0.678694	-2.49848	0.0124726	0.755777	CG5290
FBgn0039972	31.7639	1.51081	0.607	2.48899	0.0128108	0.760214	CG17018
FBgn0003162	1087.7	1.03539	0.415961	2.48915	0.012805	0.760214	Pu
FBgn0043853	1059.63	-0.905745	0.364609	-2.48415	0.0129859	0.765849	scaRNA:MeU5-C46
FBgn0036585	15.9234	2.56174	1.03469	2.47586	0.0132916	0.779069	CG13071
FBgn0267431	228.664	0.778534	0.314761	2.47342	0.0133828	0.77963	Myo81F
FBgn0027600	22.6677	2.37251	0.963098	2.46341	0.0137621	0.779649	obst-B
FBgn0032827	24.5416	1.81451	0.736083	2.46509	0.0136979	0.779649	CG10481
FBgn0041711	130.027	1.04036	0.421894	2.46594	0.0136655	0.779649	yellow-e
FBgn0019940	2897.11	-0.782616	0.317354	-2.46607	0.0136606	0.779649	Rh6
FBgn0004244	4372.22	0.888714	0.360876	2.46266	0.0137912	0.779649	Rdl
FBgn0001230	504.12	-3.56375	1.45196	-2.45444	0.0141104	0.793004	Hsp68
FBgn0028940	433.351	0.709768	0.290139	2.44631	0.0144329	0.799748	Cyp28a5
FBgn0010357	11.8932	-4.21843	1.72611	-2.44389	0.0145299	0.799748	betaTry
FBgn0019828	7.9322	4.8299	1.97703	2.44301	0.0145652	0.799748	dj
FBgn0036665	81.6298	1.18642	0.485091	2.44577	0.0144544	0.799748	CG13024
FBgn0030071	29.4561	1.58885	0.652356	2.43556	0.0148686	0.800721	CG12661
FBgn0034132	10.0509	4.24467	1.74358	2.43446	0.0149142	0.800721	S-Lap8
FBgn0014018	1009.55	-0.693216	0.28458	-2.43592	0.0148538	0.800721	Rel
FBgn0265813	15.6295	-2.47397	1.01627	-2.43436	0.0149182	0.800721	lncRNA:CR44602
FBgn0033365	37.6907	1.57797	0.649593	2.42916	0.0151338	0.807757	CG8170
FBgn0038803	571.068	-0.6258	0.258117	-2.42448	0.0153301	0.813689	CG5191
FBgn0046294	13.9144	3.11043	1.2864	2.41793	0.0156091	0.82392	CG12699
FBgn0031645	1474.36	-0.653905	0.270922	-2.41363	0.0157944	0.823927	CG3036
FBgn0083987	1363.98	-0.835421	0.346106	-2.41377	0.0157884	0.823927	snRNA:U11
FBgn0036237	221.945	-0.768029	0.318428	-2.41194	0.015868	0.823927	viaf
FBgn0003141	461.657	0.678312	0.281954	2.40575	0.0161391	0.833476	pr
FBgn0051988	6.22552	4.82706	2.00929	2.40237	0.0162894	0.833914	CG31988
FBgn0030041	611.612	-0.676452	0.281816	-2.40034	0.0163801	0.833914	CG12116
FBgn0259108	18901.6	0.702395	0.292704	2.39968	0.0164094	0.833914	futsch
FBgn0086778	1695.76	0.579872	0.241949	2.39667	0.0165448	0.836346	nAChRalpha7
FBgn0039241	702.199	1.06798	0.447286	2.38768	0.0169552	0.839294	CG11089
FBgn0034624	13.0724	2.28973	0.956738	2.39326	0.0166993	0.839294	CG17974
FBgn0034660	93.7036	1.26059	0.52795	2.38772	0.0169534	0.839294	Loxl2
FBgn0000083	896.335	-0.597854	0.250257	-2.38896	0.0168961	0.839294	AnxB9
FBgn0003435	5956.55	0.720019	0.301794	2.38579	0.0170424	0.839294	sm
FBgn0037978	164.711	0.911157	0.382415	2.38264	0.017189	0.842174	KLHL18
FBgn0005660	20.2631	-1.7891	0.756182	-2.36596	0.0179833	0.850013	Ets21C
FBgn0016075	1315.67	0.681053	0.288442	2.36115	0.0182185	0.850013	vkg
FBgn0038733	1127.35	1.05196	0.443026	2.37449	0.0175731	0.850013	CG11407
FBgn0039084	237.994	0.968935	0.410438	2.36074	0.0182387	0.850013	CG10175
FBgn0086665	151.241	-0.92724	0.39143	-2.36886	0.0178432	0.850013	snoRNA:Psi18S-1377a
FBgn0263974	40.3814	1.39269	0.588327	2.3672	0.0179233	0.850013	qin
FBgn0285944	6286.02	0.859112	0.363494	2.36348	0.018104	0.850013	para
FBgn0035287	326.593	0.732651	0.309924	2.36397	0.0180804	0.850013	CG13937
FBgn0052282	209.495	-1.05876	0.447742	-2.36467	0.0180461	0.850013	Drsl4
FBgn0031545	13.6793	4.02639	1.69965	2.36896	0.0178382	0.850013	CG3213
FBgn0033204	31.0126	1.88487	0.802189	2.34966	0.0187903	0.871471	CG2065
FBgn0052436	22.0437	2.86421	1.22176	2.34433	0.0190612	0.874298	CG32436
FBgn0002562	16.4467	2.48415	1.06021	2.34307	0.0191258	0.874298	Lsp1alpha
FBgn0030593	2911.34	0.908801	0.387723	2.34394	0.019081	0.874298	CG9512
FBgn0038450	12.0256	-2.71674	1.16214	-2.3377	0.0194027	0.882733	CG17560
FBgn0000473	593.099	-2.42238	1.03815	-2.33337	0.0196288	0.88316	Cyp6a2
FBgn0261505	233.415	-0.724189	0.310066	-2.33559	0.0195124	0.88316	CR42653
FBgn0003360	12102.8	0.627223	0.268939	2.33221	0.0196895	0.88316	sesB
FBgn0285925	8524.03	0.804278	0.345526	2.32769	0.0199284	0.8832	Fas1
FBgn0036208	117.545	1.17373	0.504404	2.32695	0.0199677	0.8832	CG10361
FBgn0016694	4587.89	0.670167	0.287711	2.32931	0.0198428	0.8832	Pdp1
FBgn0262020	7.76978	-4.68024	2.01658	-2.32088	0.0202933	0.893466	CG42831
FBgn0083027	75.7401	-1.46416	0.632184	-2.31603	0.0205565	0.900901	snoRNA:Psi18S-531
FBgn0000299	1382.18	0.802278	0.346872	2.3129	0.0207283	0.904286	Col4a1
FBgn0035999	193.868	-0.944666	0.408752	-2.3111	0.0208276	0.904485	CG3552
FBgn0259175	449.337	0.646971	0.280748	2.30446	0.021197	0.908751	ome
FBgn0263220	2962.74	0.622192	0.2697	2.30698	0.0210558	0.908751	Hk
FBgn0265191	399.573	0.943593	0.409509	2.3042	0.0212112	0.908751	Gyg
FBgn0036713	246.455	-0.718962	0.312637	-2.29967	0.021467	0.915518	Mip
FBgn0085453	49.8282	1.18067	0.513777	2.29802	0.0215608	0.915518	CG34424
FBgn0031775	27.8087	-1.97671	0.87424	-2.26106	0.0237552	0.91605	CG9150
FBgn0040972	114.428	-1.09633	0.484338	-2.26357	0.0236006	0.91605	CG16978
FBgn0051451	18565	-0.575832	0.252384	-2.28157	0.0225146	0.91605	lncRNA:CR31451
FBgn0034512	2280.77	-0.792341	0.347638	-2.27921	0.0226544	0.91605	CG18067
FBgn0034515	41.8107	2.5379	1.10803	2.29047	0.0219941	0.91605	CG13428
FBgn0034253	560.571	-0.937624	0.414485	-2.26214	0.0236885	0.91605	CG10936
FBgn0053470	708.017	-0.84929	0.375934	-2.25914	0.0238744	0.91605	CG33470
FBgn0011286	2309.19	0.597735	0.260521	2.29439	0.0217682	0.91605	RyR
FBgn0044011	43.8271	-1.2499	0.551008	-2.26839	0.0233053	0.91605	Spn43Ad
FBgn0004227	624.249	0.810721	0.355487	2.28059	0.0225728	0.91605	nonA
FBgn0036165	4628.93	0.562252	0.246783	2.27833	0.022707	0.91605	chrb
FBgn0052652	8.93539	4.14097	1.8183	2.27739	0.0227632	0.91605	lncRNA:CR32652
FBgn0065099	21588.1	-0.652678	0.287658	-2.26894	0.023272	0.91605	snRNA:7SK
FBgn0083970	185.106	1.40137	0.614903	2.27901	0.0226663	0.91605	CG34134
FBgn0261563	230.395	0.915477	0.40005	2.28841	0.0221138	0.91605	wb
FBgn0261822	4077.32	0.869679	0.380036	2.28841	0.0221136	0.91605	Bsg
FBgn0265814	15.4832	2.00515	0.876797	2.2869	0.0222018	0.91605	lncRNA:CR44603
FBgn0283462	708.017	-0.84929	0.375934	-2.25914	0.0238744	0.91605	IMPPP
FBgn0035281	25.4253	2.89064	1.27128	2.27381	0.0229776	0.91605	Cpr62Bc
FBgn0000038	980.271	0.836597	0.367622	2.2757	0.0228641	0.91605	nAChRbeta1
FBgn0036935	1452.58	-0.729064	0.321449	-2.26806	0.0233257	0.91605	CG14186
FBgn0042201	4590.89	2.41882	1.06707	2.2668	0.0234026	0.91605	Nplp3
FBgn0035815	169.765	-0.830176	0.365427	-2.2718	0.0230987	0.91605	Snmp2
FBgn0020545	128.17	-0.868841	0.378781	-2.29378	0.0218032	0.91605	kraken
FBgn0002921	22538.9	0.850932	0.378011	2.25108	0.0243807	0.920009	Atpalpha
FBgn0034997	267.879	0.796135	0.353775	2.2504	0.0244236	0.920009	CG3376
FBgn0267435	9971.63	0.564515	0.251168	2.24756	0.0246045	0.920009	chp
FBgn0285948	1466.65	-0.624188	0.27781	-2.24682	0.0246517	0.920009	RpL27A
FBgn0036728	717.763	0.597436	0.265214	2.25266	0.0242806	0.920009	UQCR-Q
FBgn0000489	518.739	0.643701	0.285373	2.25564	0.0240929	0.920009	Pka-C3
FBgn0020637	64.0473	1.12738	0.501232	2.24922	0.0244987	0.920009	Lcp65Ag2
FBgn0038465	773.924	-0.61707	0.274846	-2.24515	0.0247585	0.920399	Irc
FBgn0038820	525.661	2.57536	1.1513	2.23692	0.0252916	0.922276	CG4000
FBgn0039830	8543.21	0.590766	0.263629	2.2409	0.0250328	0.922276	ATPsynC
FBgn0033128	78.2573	-0.969976	0.433436	-2.23788	0.0252291	0.922276	Tsp42Eg
FBgn0029002	60.7711	1.0742	0.479706	2.23929	0.0251368	0.922276	miple2
FBgn0283531	95.2098	0.898796	0.400774	2.24265	0.0249195	0.922276	Duox
FBgn0041242	59.5913	1.09254	0.488917	2.23461	0.0254429	0.924262	Gr47a
FBgn0028978	146.066	-0.757067	0.340643	-2.22246	0.026252	0.950046	trbl
FBgn0032726	263.575	1.15661	0.520807	2.22081	0.0263637	0.950485	CG10621
FBgn0035162	295.049	0.710211	0.320445	2.21632	0.0266694	0.957893	Sf3b3
FBgn0259184	83.2524	0.929741	0.419854	2.21444	0.0267986	0.958929	CG42288
FBgn0053296	139.141	0.782952	0.354075	2.21126	0.0270177	0.96304	CG33296
FBgn0032945	217.263	0.937375	0.424179	2.20986	0.0271151	0.96304	CG8665
FBgn0037801	130.303	1.02607	0.464849	2.20733	0.0272913	0.965708	CG3999
FBgn0034459	80.253	0.937539	0.425778	2.20195	0.0276691	0.971876	TTLL6A
FBgn0031097	114.608	1.26365	0.573675	2.20272	0.0276144	0.971876	obst-A
FBgn0029897	1047.39	-0.541408	0.246051	-2.20039	0.0277792	0.97217	RpL17
FBgn0001137	107.355	-0.849724	0.389096	-2.18384	0.028974	0.975041	grk
FBgn0032505	295.523	-10.4656	4.77872	-2.19005	0.0285206	0.975041	CG16826
FBgn0039073	154.811	-1.32428	0.604091	-2.19219	0.0283658	0.975041	CG4408
FBgn0039722	182.599	-0.759415	0.34611	-2.19414	0.0282251	0.975041	Capa
FBgn0032151	1595.02	0.797004	0.364953	2.18385	0.028973	0.975041	nAChRalpha6
FBgn0083048	222.329	-0.744993	0.341377	-2.18232	0.0290859	0.975041	snoRNA:Psi18S-1377d
FBgn0085356	34.7164	4.70526	2.15106	2.18741	0.0287123	0.975041	CG34327
FBgn0030307	10.6141	3.55932	1.62144	2.19516	0.0281524	0.975041	CG33235
FBgn0030589	108.051	0.873881	0.400298	2.18308	0.0290302	0.975041	CG9519
FBgn0027556	1219.16	0.876753	0.400179	2.1909	0.0284589	0.975041	CG4928
FBgn0030913	394.184	0.992305	0.453147	2.18981	0.0285381	0.975041	CG6123
FBgn0031632	1082.19	0.603184	0.27576	2.18735	0.0287166	0.975041	CG15628
FBgn0038983	138.555	1.10112	0.505388	2.17876	0.0293498	0.980447	CG5326
FBgn0039804	87.2874	1.08526	0.498815	2.17567	0.0295801	0.984697	CG15544
FBgn0029785	1417.34	-0.525224	0.241801	-2.17213	0.0298456	0.985993	RpL35
FBgn0019624	1452.79	0.564535	0.259767	2.17324	0.0297623	0.985993	COX5A
FBgn0264001	2954.15	0.787792	0.362865	2.17103	0.0299286	0.985993	bru3
FBgn0010241	30.3629	2.19108	1.01045	2.16842	0.0301265	0.989102	Mdr50
FBgn0031081	767.734	0.129246	0.25151	0.513881	0.607335	0.99994	Nep3
FBgn0031080	27.8308	-0.802192	0.644426	-1.24482	0.213199	0.99994	CG12655
FBgn0052821	11.1143	-0.818115	1.08118	-0.756688	0.449237	0.99994	CR32821
FBgn0053217	158.874	-0.228685	0.417341	-0.547956	0.583722	0.99994	CG33217
FBgn0052350	205.175	0.139599	0.351519	0.397131	0.691271	0.99994	Vps11
FBgn0024733	1551.32	-0.354542	0.251363	-1.41048	0.158399	0.99994	RpL10
FBgn0040372	678.728	0.0126061	0.270739	0.0465618	0.962862	0.99994	G9a
FBgn0000316	165.344	-0.0989451	0.408378	-0.242288	0.808557	0.99994	cin
FBgn0040371	10.2485	2.06195	1.54402	1.33545	0.18173	0.99994	CG12470
FBgn0052817	27.6304	0.382049	0.623367	0.612879	0.539957	0.99994	CG32817
FBgn0029524	44.3522	0.313211	0.545463	0.574212	0.565825	0.99994	CG3176
FBgn0023536	63.0988	-0.492042	0.452459	-1.08749	0.276822	0.99994	CG3156
FBgn0023534	243.23	-0.429365	0.309636	-1.38668	0.16554	0.99994	CG17778
FBgn0023537	715.599	0.0901563	0.279319	0.322771	0.746868	0.99994	CG17896
FBgn0029525	124.229	-0.294802	0.408346	-0.721942	0.47033	0.99994	CG18273
FBgn0029523	22.2387	-0.333909	0.691677	-0.482753	0.629271	0.99994	CR18275
FBgn0010019	583.055	-0.913929	1.10022	-0.830676	0.406157	0.99994	Cyp4g1
FBgn0052816	55.7395	0.99247	0.580627	1.70931	0.0873939	0.99994	CG32816
FBgn0040370	582.246	0.178904	0.266408	0.671541	0.501876	0.99994	CG13375
FBgn0040373	14.1062	0.366298	0.852354	0.429748	0.667379	0.99994	CG3038
FBgn0000108	7610.57	0.377819	0.355093	1.064	0.287328	0.99994	Appl
FBgn0025640	108.682	-0.222979	0.371836	-0.59967	0.548726	0.99994	CG13369
FBgn0025635	92.1272	-0.161241	0.404163	-0.398951	0.68993	0.99994	CG17829
FBgn0001341	84.18	-0.184493	0.418676	-0.440658	0.659461	0.99994	Mybbp1A
FBgn0003575	534.85	-0.0870745	0.266243	-0.327049	0.743631	0.99994	su(sable)
FBgn0025634	89.3526	-0.455566	0.406536	-1.1206	0.262456	0.99994	CG13367
FBgn0025638	244.184	-0.060129	0.297974	-0.201793	0.840079	0.99994	Roc1a
FBgn0040383	75.8261	-0.473489	0.445163	-1.06363	0.287495	0.99994	CG5254
FBgn0040382	1739.81	0.0982189	0.897011	0.109496	0.912809	0.99994	CG5273
FBgn0027343	36.2896	-0.165417	0.555218	-0.297932	0.765755	0.99994	fz3
FBgn0025621	225.237	-0.543875	0.312023	-1.74306	0.0813231	0.99994	CG16989
FBgn0015799	220.119	-0.137021	0.311614	-0.439713	0.660145	0.99994	Rbf
FBgn0025620	275.38	0.491237	0.313548	1.5667	0.117184	0.99994	CG13360
FBgn0025639	1307.06	0.370256	0.306379	1.20849	0.226858	0.99994	Hmt4-20
FBgn0002579	1817.46	-0.412229	0.275883	-1.49421	0.13512	0.99994	RpL36
FBgn0026879	98.3977	-0.000671655	0.399137	-0.00168277	0.998657	0.99994	CG13364
FBgn0029529	39.8079	-0.578271	0.538741	-1.07337	0.283103	0.99994	CG13365
FBgn0025633	501.07	0.439353	0.276775	1.5874	0.112423	0.99994	CG13366
FBgn0040341	13.6461	1.04855	1.03078	1.01724	0.30904	0.99994	CG11664
FBgn0040339	44.5904	0.124347	0.539608	0.230438	0.817751	0.99994	MED22
FBgn0052815	413.439	0.107159	0.310212	0.345437	0.729766	0.99994	CG32815
FBgn0040340	209.567	-0.0223151	0.327177	-0.0682048	0.945623	0.99994	TRAM
FBgn0040347	23.1677	-0.25212	0.677665	-0.372042	0.709862	0.99994	mus81
FBgn0040337	57.5217	0.411857	0.462981	0.889578	0.373693	0.99994	CG3021
FBgn0040398	810.317	-0.0582779	0.346081	-0.168394	0.866274	0.99994	CG14629
FBgn0040397	736.638	0.490011	0.251222	1.95051	0.0511153	0.99994	CG3655
FBgn0026143	62.3157	0.0189606	0.454181	0.0417467	0.966701	0.99994	CDC45L
FBgn0040351	198.579	0.341677	0.358554	0.952931	0.340625	0.99994	CG11638
FBgn0040349	179.904	0.259044	0.37246	0.695495	0.486745	0.99994	CG3699
FBgn0040348	256.389	-0.226063	0.299494	-0.754815	0.45036	0.99994	CG3703
FBgn0040346	77.5963	-0.0971001	0.428515	-0.226597	0.820737	0.99994	CG3704
FBgn0040343	24.0454	1.35989	0.872165	1.55921	0.118946	0.99994	CG3713
FBgn0052814	16.188	1.18326	0.878315	1.34719	0.177919	0.99994	CG32814
FBgn0040364	119.792	-0.148772	0.395621	-0.376047	0.706882	0.99994	CG11378
FBgn0024362	271.255	0.0609444	0.316453	0.192586	0.847283	0.99994	Naa30A
FBgn0024364	82.1929	-0.129636	0.425874	-0.304401	0.760823	0.99994	CG11417
FBgn0024987	1311.94	0.427424	0.309425	1.38135	0.167172	0.99994	ssx
FBgn0023169	901.566	-0.242703	0.253327	-0.95806	0.338032	0.99994	AMPKalpha
FBgn0052813	233.17	0.0619738	0.300396	0.206307	0.836551	0.99994	CG32813
FBgn0024985	775.876	0.239538	0.487235	0.491627	0.622983	0.99994	CG11448
FBgn0027794	165.73	-0.133386	0.379034	-0.351909	0.724906	0.99994	Lrpprc2
FBgn0027795	26.5603	0.799598	0.641186	1.24706	0.212375	0.99994	CG14785
FBgn0024986	156.93	-0.202933	0.344643	-0.588821	0.555981	0.99994	CG3719
FBgn0024365	287.946	0.0202909	0.287683	0.0705323	0.94377	0.99994	CG12773
FBgn0024360	36.9473	-0.681436	0.583713	-1.16742	0.243043	0.99994	MTPAP
FBgn0024366	33.6127	1.11228	0.590856	1.88249	0.059769	0.99994	CG11409
FBgn0025641	928.073	0.00205045	0.287075	0.00714255	0.994301	0.99994	DAAM
FBgn0028550	859.095	0.4677	0.369134	1.26702	0.205148	0.99994	Atf3
FBgn0026876	21.9935	0.298892	0.718402	0.416052	0.677372	0.99994	CG11403
FBgn0040366	32.7814	-0.327585	0.594335	-0.55118	0.581511	0.99994	CG11398
FBgn0026872	125.828	-0.167556	0.359713	-0.465804	0.641356	0.99994	CG14777
FBgn0029580	35.6963	0.0798637	0.588687	0.135664	0.892087	0.99994	CG14778
FBgn0025381	269.283	-0.248081	0.308271	-0.804747	0.420965	0.99994	rush
FBgn0025394	388.678	0.402085	0.335295	1.1992	0.23045	0.99994	inc
FBgn0000482	166.167	-0.243784	0.348838	-0.698847	0.484648	0.99994	dor
FBgn0001189	157.519	-0.112898	0.353704	-0.319188	0.749584	0.99994	hfw
FBgn0029587	40.4992	0.494748	0.575065	0.860334	0.389605	0.99994	CG14797
FBgn0024897	33.8439	-0.320612	0.646573	-0.495864	0.619991	0.99994	b6
FBgn0025391	207.665	0.0133316	0.319561	0.0417184	0.966723	0.99994	Scgdelta
FBgn0023130	140.691	-0.104777	0.366559	-0.28584	0.775001	0.99994	a6
FBgn0023530	37.7153	0.00649287	0.578729	0.0112192	0.991049	0.99994	CG3740
FBgn0025390	303.964	0.590546	0.495646	1.19147	0.23347	0.99994	Mur2B
FBgn0003517	3692.21	-0.209483	0.239474	-0.874761	0.381704	0.99994	sta
FBgn0025382	41.514	-0.236377	0.524516	-0.450657	0.652237	0.99994	Rab27
FBgn0052808	29.1712	-0.57474	0.645072	-0.89097	0.372945	0.99994	CG32808
FBgn0027791	41.0513	0.0572696	0.608074	0.0941819	0.924965	0.99994	O-fut2
FBgn0052806	12.0987	0.912062	1.02323	0.891357	0.372737	0.99994	CG32806
FBgn0026873	26.4312	0.0359826	0.656661	0.0547963	0.956301	0.99994	MED18
FBgn0023513	54.6547	-0.315125	0.473931	-0.664918	0.506103	0.99994	CG14803
FBgn0014411	357.586	0.237361	0.298018	0.796467	0.425761	0.99994	Vps26
FBgn0023514	98.3089	-0.352542	0.414781	-0.849948	0.395354	0.99994	CG14805
FBgn0029594	107.409	0.0150201	0.415591	0.0361415	0.97117	0.99994	CG14806
FBgn0023519	61.3068	-0.54063	0.454589	-1.18927	0.234332	0.99994	mRpL16
FBgn0023509	202.683	0.157528	0.316761	0.49731	0.618971	0.99994	mip130
FBgn0023510	1229.55	0.172207	0.238758	0.721264	0.470747	0.99994	Rbcn-3B
FBgn0023508	443.035	0.0243307	0.273827	0.0888541	0.929198	0.99994	Ocrl
FBgn0023522	111	-0.239485	0.37912	-0.631686	0.527592	0.99994	CG11596
FBgn0023521	28.8143	-0.264564	0.612403	-0.43201	0.665734	0.99994	CG3587
FBgn0025627	13.6192	0.0972131	1.0018	0.0970381	0.922696	0.99994	CG4194
FBgn0025630	55.9392	-0.286243	0.474771	-0.602906	0.546571	0.99994	Rtca
FBgn0025629	44.8631	-0.505569	0.523651	-0.965469	0.33431	0.99994	CG4045
FBgn0025628	251.323	-0.685842	0.318553	-2.153	0.0313191	0.99994	CG4199
FBgn0025626	198.113	-0.134873	0.313337	-0.430441	0.666875	0.99994	CG4281
FBgn0025625	543.057	-0.347337	0.259072	-1.3407	0.180019	0.99994	Sik2
FBgn0025631	547.456	0.156554	0.335298	0.46691	0.640564	0.99994	moody
FBgn0026878	28.7677	-0.0796228	0.69235	-0.115004	0.908442	0.99994	CG4325
FBgn0000667	1200.51	0.455779	0.278049	1.6392	0.101171	0.99994	Actn
FBgn0003964	391.109	0.0212832	0.303774	0.0700625	0.944144	0.99994	usp
FBgn0023545	135.4	-0.238041	0.376544	-0.632173	0.527274	0.99994	PIG-K
FBgn0023520	29.1268	-0.863016	0.686521	-1.25709	0.208722	0.99994	CG3857
FBgn0023512	120.595	-0.439469	0.370278	-1.18686	0.235281	0.99994	eIF2Bepsilon
FBgn0023511	343.525	-0.276721	0.295709	-0.935787	0.349383	0.99994	Edem1
FBgn0023518	529.965	0.254355	0.313171	0.812191	0.416682	0.99994	trr
FBgn0026088	94.0939	-0.406392	0.443809	-0.915691	0.359829	0.99994	CG14818
FBgn0026089	99.3839	-0.0178576	0.380115	-0.0469795	0.96253	0.99994	CG14817
FBgn0023517	37.3748	0.337728	0.560799	0.602226	0.547024	0.99994	Pgam5
FBgn0023516	190.351	-0.110702	0.352494	-0.314053	0.753481	0.99994	Pex5
FBgn0023515	39.0087	0.188051	0.560827	0.335311	0.737391	0.99994	CG14814
FBgn0028969	337.171	-0.113197	0.283096	-0.399853	0.689265	0.99994	deltaCOP
FBgn0026090	85.7595	-0.497442	0.403519	-1.23276	0.217665	0.99994	CG14812
FBgn0025624	53.5861	-0.625442	0.503369	-1.24251	0.214048	0.99994	CG4025
FBgn0040395	1649.18	0.189328	0.25362	0.746504	0.455363	0.99994	Unc-76
FBgn0000382	2710.9	0.444461	0.401782	1.10623	0.268629	0.99994	csw
FBgn0023507	846.13	-0.511322	0.410011	-1.24709	0.212363	0.99994	D2hgdh
FBgn0004654	457.819	-0.0801892	0.304413	-0.263423	0.792225	0.99994	Pgd
FBgn0023540	358.65	0.0858422	0.29024	0.295763	0.767411	0.99994	CG3630
FBgn0025839	266.133	0.153543	0.297329	0.516409	0.605569	0.99994	ND-B14.5A
FBgn0003116	88.5883	-0.278267	0.424231	-0.655933	0.511867	0.99994	pn
FBgn0040899	29.8911	-0.258746	0.667365	-0.387713	0.698229	0.99994	CG17776
FBgn0040900	17.7804	1.70919	1.11289	1.53582	0.124584	0.99994	CG17777
FBgn0023549	149.532	0.448659	0.401215	1.11825	0.26346	0.99994	Mct1
FBgn0003048	879.889	0.142631	0.252961	0.563847	0.572858	0.99994	pcx
FBgn0000810	199.57	0.174751	0.431904	0.404605	0.685768	0.99994	fs(1)K10
FBgn0023527	77.7445	-0.189779	0.447505	-0.424082	0.671506	0.99994	CG3071
FBgn0003079	340.209	-0.136814	0.297526	-0.459839	0.645631	0.99994	Raf
FBgn0003159	604.235	0.559717	0.306948	1.82349	0.068229	0.99994	CG2841
FBgn0040389	65.4497	-0.0752855	0.440875	-0.170764	0.864409	0.99994	mRpL14
FBgn0044047	157.047	0.375301	0.38863	0.965702	0.334193	0.99994	Ilp6
FBgn0023526	392.729	0.109253	0.406303	0.268894	0.788011	0.99994	CG2865
FBgn0023529	1038.42	0.0297837	0.284768	0.104589	0.916702	0.99994	CG2918
FBgn0023528	667.899	0.0671873	0.302005	0.222471	0.823948	0.99994	CG2924
FBgn0027296	215.654	0.0404228	0.332141	0.121704	0.903134	0.99994	temp
FBgn0023524	415.512	0.00755762	0.283011	0.0267043	0.978696	0.99994	CG3078
FBgn0023525	54.917	-0.172256	0.47686	-0.361229	0.717928	0.99994	CG3191
FBgn0000377	108.186	-0.260052	0.390607	-0.665765	0.505561	0.99994	crn
FBgn0001330	65.0102	-0.257172	0.447706	-0.574422	0.565682	0.99994	kz
FBgn0004397	614.699	-0.0400488	0.317859	-0.125995	0.899736	0.99994	Vinc
FBgn0023550	29.3488	-0.0387033	0.619203	-0.062505	0.950161	0.99994	FarO
FBgn0023542	117.894	-0.406635	0.360827	-1.12695	0.259763	0.99994	Nmd3
FBgn0004655	746.594	0.287029	0.317763	0.903278	0.366378	0.99994	wapl
FBgn0013432	100.345	0.20269	0.514478	0.393973	0.693601	0.99994	bcn92
FBgn0004861	882.482	0.276175	0.295906	0.93332	0.350655	0.99994	ph-p
FBgn0004860	776.178	0.137854	0.309003	0.446127	0.655506	0.99994	ph-d
FBgn0040394	123.063	-0.4138	0.364628	-1.13486	0.256435	0.99994	CG16903
FBgn0040376	26.8146	0.0507253	0.689165	0.073604	0.941325	0.99994	AANATL7
FBgn0040066	69.5281	0.592263	0.516415	1.14687	0.251434	0.99994	wds
FBgn0001404	875.017	0.289567	0.354064	0.817838	0.41345	0.99994	egh
FBgn0040336	39.9006	-0.43777	0.548574	-0.798015	0.424862	0.99994	Seipin
FBgn0040334	67.6708	0.0105097	0.445465	0.0235926	0.981178	0.99994	Tsp3A
FBgn0029629	432.827	-0.161672	0.277375	-0.582864	0.559985	0.99994	eIF3g1
FBgn0011566	61.9788	-0.0896888	0.457562	-0.196014	0.844599	0.99994	Smyd3
FBgn0011606	39.7692	0.00769388	0.541463	0.0142094	0.988663	0.99994	Klp3A
FBgn0040375	159.798	-0.236391	0.339721	-0.695837	0.486531	0.99994	CG13760
FBgn0040377	69.5791	0.761295	0.460994	1.65142	0.098653	0.99994	Vha36-3
FBgn0040388	50.0954	-0.0995339	0.515632	-0.193033	0.846933	0.99994	boi
FBgn0003714	79.1894	-0.272211	0.450648	-0.604043	0.545815	0.99994	tko
FBgn0001150	31.7027	0.216519	0.627434	0.345087	0.730029	0.99994	gt
FBgn0003371	2898.27	0.548505	0.3525	1.55604	0.119698	0.99994	sgg
FBgn0003068	379.247	-0.684835	0.437531	-1.56523	0.11753	0.99994	per
FBgn0024993	36.3382	-0.340259	0.582559	-0.584076	0.559169	0.99994	CG2662
FBgn0024996	129.599	-0.302334	0.384542	-0.78622	0.431739	0.99994	eIF2Bbeta
FBgn0024997	132.93	0.0715872	0.425528	0.168232	0.866401	0.99994	CG2681
FBgn0024991	35.0697	-0.112061	0.603577	-0.185662	0.85271	0.99994	CG2694
FBgn0000520	75.1399	-0.363041	0.440728	-0.823731	0.410092	0.99994	dwg
FBgn0024975	44.9756	-0.271454	0.512937	-0.529215	0.596657	0.99994	CG2712
FBgn0003996	69.4311	0.506146	0.496999	1.01841	0.308485	0.99994	w
FBgn0040384	252.765	0.0647171	0.302598	0.213871	0.830647	0.99994	CG32795
FBgn0024980	99.1739	0.251413	0.386917	0.649784	0.515832	0.99994	Syx4
FBgn0000376	114.47	0.0525074	0.499681	0.105082	0.916311	0.99994	crm
FBgn0024973	155.675	-0.0685407	0.385675	-0.177716	0.858946	0.99994	CG2701
FBgn0024998	94.8153	0.0516258	0.389542	0.132529	0.894566	0.99994	CG2685
FBgn0024995	87.5913	-0.0331483	0.44717	-0.0741291	0.940908	0.99994	CG2680
FBgn0024994	47.2905	-0.502688	0.571857	-0.879045	0.379377	0.99994	Ugalt
FBgn0024992	182.242	-0.205162	0.33535	-0.611786	0.540679	0.99994	CG2658
FBgn0004647	655.876	0.183535	0.255572	0.718133	0.472675	0.99994	N
FBgn0040396	46.5789	0.144432	0.539741	0.267595	0.789011	0.99994	CG3939
FBgn0000479	2088.88	0.570297	0.352416	1.61825	0.105608	0.99994	dnc
FBgn0003374	30.9386	-0.256151	1.03205	-0.248196	0.803982	0.99994	Sgs4
FBgn0029656	23.3807	1.06901	0.786312	1.35953	0.173979	0.99994	CG10793
FBgn0003086	12.2775	-0.855895	1.04816	-0.81657	0.414174	0.99994	Pig1
FBgn0028746	42.8287	0.143753	0.654387	0.219675	0.826124	0.99994	CG18508
FBgn0029648	55.3716	-0.539036	0.662761	-0.813318	0.416036	0.99994	CG3603
FBgn0028369	493.174	0.0892366	0.281999	0.316443	0.751666	0.99994	kirre
FBgn0003285	231.273	0.459822	0.353597	1.30041	0.193459	0.99994	rst
FBgn0029639	128.336	-0.00531418	1.46246	-0.00363373	0.997101	0.99994	CG14419
FBgn0029664	80.3048	-0.103697	0.442384	-0.234406	0.81467	0.99994	CG10802
FBgn0029666	316.221	0.336424	0.328036	1.02557	0.305094	0.99994	CG10803
FBgn0023215	1312.07	0.237116	0.340025	0.697347	0.485585	0.99994	Mnt
FBgn0015286	434.892	-0.0917516	0.293709	-0.31239	0.754744	0.99994	Rala
FBgn0023216	98.9583	0.120142	0.408432	0.294155	0.768639	0.99994	Parg
FBgn0029672	45.1927	-0.361213	0.52816	-0.683907	0.494034	0.99994	CG2875
FBgn0052791	160.278	0.331547	0.333653	0.993688	0.320375	0.99994	DIP-alpha
FBgn0029665	51.651	0.246314	0.491478	0.50117	0.616252	0.99994	CG14270
FBgn0029663	626	0.278776	0.255069	1.09294	0.274419	0.99994	CG10804
FBgn0028491	121.451	0.127948	0.363116	0.352361	0.724568	0.99994	CG2930
FBgn0029686	109.86	-0.055763	0.399611	-0.139543	0.889021	0.99994	Glos
FBgn0052786	66.4602	0.141006	0.47415	0.297388	0.76617	0.99994	CG32786
FBgn0052783	65.7661	0.169885	0.467987	0.363012	0.716596	0.99994	CG32783
FBgn0029687	2499.08	0.487636	0.369146	1.32098	0.186507	0.99994	Vap33
FBgn0029689	54.4383	-0.0155308	0.473069	-0.0328298	0.97381	0.99994	CG6428
FBgn0029688	1800.41	-0.0293772	0.241792	-0.121498	0.903297	0.99994	lva
FBgn0029685	199.853	-0.126662	0.3502	-0.361685	0.717588	0.99994	CG2938
FBgn0019661	25982.9	-0.130396	0.224613	-0.580535	0.561554	0.99994	lncRNA:roX1
FBgn0000221	25.6053	-0.361062	0.704138	-0.512772	0.608111	0.99994	brn
FBgn0026084	674.986	0.157378	0.274063	0.57424	0.565805	0.99994	cib
FBgn0026083	1989.29	0.191956	0.254082	0.75549	0.449955	0.99994	tyf
FBgn0066114	101.621	-0.422054	0.389399	-1.08386	0.278427	0.99994	GlcAT-I
FBgn0029706	190.261	-0.219898	0.342615	-0.641822	0.520989	0.99994	CG3626
FBgn0029705	23.4573	0.387078	0.695248	0.556748	0.577699	0.99994	CG12693
FBgn0040907	31.9564	-0.491292	0.604807	-0.812313	0.416612	0.99994	mRpL33
FBgn0002707	51.2792	-0.648975	0.497858	-1.30353	0.192392	0.99994	mei-9
FBgn0000635	1154.97	0.298318	0.250613	1.19036	0.233906	0.99994	Fas2
FBgn0026080	93.6438	-0.135165	0.392685	-0.344207	0.730691	0.99994	Tip60
FBgn0026079	63.0969	-0.569243	0.463977	-1.22688	0.219869	0.99994	Nsun2
FBgn0004832	55.3026	-0.138158	0.548803	-0.251745	0.801238	0.99994	Xpac
FBgn0029693	251.086	0.00828315	0.298748	0.0277262	0.977881	0.99994	CG6379
FBgn0000179	308.071	0.557974	0.451505	1.23581	0.216529	0.99994	bi
FBgn0029708	801.175	0.627097	0.462624	1.35552	0.175252	0.99994	CG3556
FBgn0029709	231.621	0.116007	0.316642	0.366367	0.714091	0.99994	CHOp24
FBgn0029710	28.7946	0.237704	0.62701	0.379107	0.704608	0.99994	CG3568
FBgn0029712	19.8293	-0.602225	0.722561	-0.833459	0.404586	0.99994	CG15912
FBgn0029714	39.345	0.0426186	0.570497	0.0747044	0.94045	0.99994	CG3527
FBgn0022768	772.165	-0.0112435	0.290595	-0.0386913	0.969136	0.99994	Pp2C1
FBgn0029715	176.872	-0.276056	0.337344	-0.818323	0.413173	0.99994	CG11444
FBgn0029713	50.084	-0.110908	0.551131	-0.201237	0.840514	0.99994	CG11436
FBgn0029711	384.414	0.277427	0.327822	0.846273	0.397401	0.99994	Usf
FBgn0003210	592.295	-0.260108	0.275645	-0.943636	0.345356	0.99994	rb
FBgn0011760	4805.88	0.696337	0.385505	1.8063	0.070872	0.99994	ctp
FBgn0028325	1568.75	0.256673	0.236324	1.0861	0.277433	0.99994	Pdha
FBgn0029730	28.5113	0.962926	0.652466	1.47583	0.139991	0.99994	boil
FBgn0052772	373.293	-0.0396238	0.300564	-0.131831	0.895118	0.99994	CG32772
FBgn0029737	202.588	-0.428066	0.347973	-1.23017	0.218633	0.99994	CG6903
FBgn0004368	737.524	0.219467	0.298399	0.735482	0.462046	0.99994	Ptp4E
FBgn0029728	12.6962	2.5647	1.24322	2.06295	0.0391174	0.99994	CG2861
FBgn0003449	119.702	-0.160496	0.373011	-0.430272	0.666997	0.99994	snf
FBgn0029755	61.0028	0.275558	0.47139	0.584564	0.558841	0.99994	Sas10
FBgn0014024	203.598	-0.0112077	0.398512	-0.0281239	0.977563	0.99994	Rnp4F
FBgn0029752	6.55384	2.89771	1.85186	1.56476	0.11764	0.99994	TrxT
FBgn0029750	9.69639	1.56058	1.14497	1.36299	0.172886	0.99994	CG3323
FBgn0029747	38.549	0.493145	0.678947	0.726338	0.467631	0.99994	CG5062
FBgn0052767	1828.42	0.468921	0.350341	1.33847	0.180743	0.99994	CG32767
FBgn0026751	100.693	-0.525673	0.388855	-1.35185	0.176424	0.99994	XRCC1
FBgn0010014	437.968	0.0563077	0.297197	0.189463	0.84973	0.99994	CanB
FBgn0029761	2411.08	0.708608	0.451831	1.5683	0.11681	0.99994	SK
FBgn0029763	317.81	-0.123065	0.295009	-0.417155	0.676565	0.99994	Usp16-45
FBgn0029765	150.394	0.449146	0.356515	1.25982	0.207734	0.99994	CG16756
FBgn0029766	411.47	-0.818802	0.442084	-1.85214	0.0640054	0.99994	CG15784
FBgn0029768	401.244	-0.21017	0.280471	-0.749346	0.453649	0.99994	SPR
FBgn0029771	133.899	-0.159289	0.362383	-0.43956	0.660256	0.99994	CG12730
FBgn0026702	26.189	-0.592448	0.648106	-0.914122	0.360653	0.99994	l(1)G0045
FBgn0004687	468.344	-0.104156	0.291783	-0.356963	0.72112	0.99994	Mlc-c
FBgn0029778	80.7788	-0.294292	0.419219	-0.702	0.482679	0.99994	RhoGAP5A
FBgn0029769	119.962	0.00426584	0.371619	0.0114791	0.990841	0.99994	frma
FBgn0029762	355.449	-0.570793	0.282456	-2.02082	0.0432984	0.99994	NAAT1
FBgn0029756	67.1286	-0.0563089	0.442661	-0.127205	0.898778	0.99994	CG3309
FBgn0028474	310.582	0.149162	0.286843	0.520013	0.603055	0.99994	CG4119
FBgn0000394	157.067	0.0847879	0.337568	0.251173	0.801681	0.99994	cv
FBgn0029791	136.124	-0.0312147	0.359945	-0.0867208	0.930893	0.99994	CG4096
FBgn0029795	33.663	-0.116377	0.586863	-0.198304	0.842807	0.99994	CG15773
FBgn0029798	56.8876	-0.339479	0.467873	-0.72558	0.468097	0.99994	CG4078
FBgn0029799	124.782	-0.111949	0.463532	-0.241512	0.809158	0.99994	CG15772
FBgn0029801	532.67	0.137934	0.44843	0.307594	0.758391	0.99994	CG15771
FBgn0029810	1665.82	-0.444964	0.241341	-1.84371	0.0652248	0.99994	CG12239
FBgn0029814	2569.48	0.334063	0.334396	0.999003	0.317793	0.99994	CG15765
FBgn0029820	354.241	-0.206985	0.283463	-0.7302	0.465268	0.99994	CG16721
FBgn0029822	294.765	0.276105	0.345514	0.799114	0.424225	0.99994	CG12236
FBgn0029823	656.545	0.443173	0.397055	1.11615	0.264358	0.99994	Shmt
FBgn0029819	194.624	-0.340601	0.348671	-0.976855	0.328641	0.99994	Usp30
FBgn0014340	110.52	-0.150117	0.37168	-0.403888	0.686295	0.99994	mof
FBgn0029818	136.716	-0.279113	0.360269	-0.774737	0.438495	0.99994	GAA1
FBgn0029804	142.602	-0.0242603	0.360359	-0.0673226	0.946325	0.99994	CG3097
FBgn0013987	546.968	0.0544266	0.260977	0.20855	0.8348	0.99994	MAPk-Ak2
FBgn0029800	49.1219	-0.125841	0.525211	-0.239602	0.810639	0.99994	lin-52
FBgn0261383	506.241	0.107513	0.267486	0.40194	0.687728	0.99994	IntS6
FBgn0052758	734.597	0.151458	0.255713	0.592298	0.553651	0.99994	CG32758
FBgn0053080	494.169	0.0413696	0.291167	0.142082	0.887015	0.99994	CG33080
FBgn0027564	70.8994	-0.577952	0.484191	-1.19364	0.232617	0.99994	CG3149
FBgn0029789	193.183	0.127302	0.325072	0.391612	0.695345	0.99994	PGAP1
FBgn0046687	34.7609	-0.603301	0.595833	-1.01253	0.311283	0.99994	Tre1
FBgn0015794	104.168	-0.16623	0.431264	-0.385448	0.699905	0.99994	Rab18
FBgn0029824	216.325	-0.178711	0.335566	-0.532565	0.594335	0.99994	CG3726
FBgn0029825	165.747	-0.557024	0.405291	-1.37438	0.169324	0.99994	CG12728
FBgn0052756	181.34	-0.226453	0.376924	-0.600792	0.547978	0.99994	CG32756
FBgn0029826	29.3217	-0.619209	0.610501	-1.01426	0.310457	0.99994	CG6041
FBgn0029828	455.339	0.315027	0.38309	0.822333	0.410887	0.99994	CG6067
FBgn0029830	58.3827	0.35615	0.517179	0.68864	0.49105	0.99994	Grip
FBgn0029831	261.291	0.774967	0.483048	1.60433	0.108642	0.99994	CG5966
FBgn0029833	68.4985	-0.215017	0.442462	-0.485956	0.626998	0.99994	MCTS1
FBgn0029834	671.909	0.356876	0.362886	0.983439	0.325392	0.99994	CG5937
FBgn0029835	81.9854	-0.160759	0.417612	-0.384949	0.700275	0.99994	CG5921
FBgn0029843	265.488	-0.0594858	0.344572	-0.172637	0.862937	0.99994	Nep1
FBgn0029849	222.008	-0.199863	0.337776	-0.591703	0.554049	0.99994	Efr
FBgn0003514	540.422	-0.148166	0.282446	-0.524581	0.599874	0.99994	sqh
FBgn0029840	459.278	-0.187546	0.272391	-0.688517	0.491127	0.99994	raptor
FBgn0029839	122.854	0.198502	0.432942	0.458497	0.646596	0.99994	CG4660
FBgn0029838	38.9208	0.638719	0.58311	1.09537	0.273356	0.99994	CG4666
FBgn0029837	342.255	0.479892	0.331466	1.44779	0.147677	0.99994	Tsp5D
FBgn0003302	67.4654	0.119401	0.436421	0.273592	0.784398	0.99994	rux
FBgn0029003	67.6641	-0.409324	0.451753	-0.906079	0.364894	0.99994	mab-21
FBgn0027546	96.6071	-0.228972	0.408189	-0.560947	0.574834	0.99994	CG4766
FBgn0015818	33.8345	-0.273466	0.689927	-0.39637	0.691832	0.99994	Spx
FBgn0029853	66.3176	0.381718	0.455998	0.837104	0.402534	0.99994	CG3781
FBgn0028982	905.929	-0.0929839	0.248011	-0.374918	0.707721	0.99994	Spt6
FBgn0029857	54.9849	-0.488359	0.472912	-1.03266	0.301761	0.99994	wuho
FBgn0029858	21.1037	-0.367537	0.713782	-0.514915	0.606613	0.99994	mldr
FBgn0029861	97.4346	-0.351407	0.393821	-0.892301	0.372231	0.99994	CG3815
FBgn0029863	63.5725	-0.125393	0.467245	-0.268367	0.788417	0.99994	CG3823
FBgn0029864	694.836	0.362215	0.343691	1.0539	0.291931	0.99994	CG15894
FBgn0029866	178.258	0.0543176	0.344006	0.157897	0.874538	0.99994	CG3842
FBgn0029867	196.099	-0.0481132	0.330506	-0.145575	0.884257	0.99994	CG3847
FBgn0029873	67.7774	0.11973	0.495232	0.241766	0.808962	0.99994	CG3918
FBgn0014031	186.231	-0.233011	0.433111	-0.537994	0.590581	0.99994	Spat
FBgn0000524	91.9262	0.366573	0.425374	0.861766	0.388817	0.99994	dx
FBgn0014026	3545.05	0.00803036	0.275348	0.0291644	0.976733	0.99994	RpL7A
FBgn0029874	39.8075	-0.359675	0.548662	-0.655548	0.512115	0.99994	CG3342
FBgn0003139	167.473	-0.00599307	0.361447	-0.0165808	0.986771	0.99994	PpV
FBgn0029868	373.353	0.202575	0.296272	0.683749	0.494134	0.99994	ND-B16.6
FBgn0043796	74.1001	-0.450246	0.422882	-1.06471	0.287009	0.99994	CG12219
FBgn0028685	226.49	-0.139483	0.313121	-0.44546	0.655987	0.99994	Rpt4
FBgn0026015	144.201	-0.325012	0.345938	-0.939507	0.34747	0.99994	Top3beta
FBgn0046113	24.1436	-0.720187	0.688769	-1.04561	0.295739	0.99994	GluRIIC
FBgn0003916	10185.9	0.320461	0.358988	0.892678	0.37203	0.99994	snRNA:U1:21D
FBgn0020305	55.8944	-0.322145	0.481285	-0.669344	0.503276	0.99994	dbe
FBgn0029095	328.674	-0.0904321	0.303037	-0.298419	0.765383	0.99994	aru
FBgn0031287	41.9707	0.304619	0.530902	0.573776	0.566119	0.99994	CG4291
FBgn0020304	1131.39	0.151911	0.32227	0.471376	0.637372	0.99994	drongo
FBgn0031286	65.0166	0.0874696	0.443942	0.197029	0.843805	0.99994	CG3862
FBgn0031284	40.6792	0.282575	0.596503	0.47372	0.6357	0.99994	PGAP2
FBgn0031281	85.4165	-0.133377	0.440352	-0.302888	0.761975	0.99994	Saf6
FBgn0026438	2949.6	0.0349579	0.236594	0.147755	0.882536	0.99994	Eaat2
FBgn0004611	1726.68	0.402586	0.307296	1.31009	0.190164	0.99994	Plc21C
FBgn0053127	21.0002	0.0551499	0.887103	0.0621686	0.950429	0.99994	CG33127
FBgn0003278	58.7562	-0.433818	0.473688	-0.915831	0.359756	0.99994	RpI135
FBgn0004583	389.134	-0.0140135	0.325899	-0.0429995	0.965702	0.99994	ex
FBgn0031256	167.443	0.016899	0.339492	0.0497774	0.9603	0.99994	shv
FBgn0031257	256.517	0.0320308	0.30887	0.103703	0.917405	0.99994	CG4133
FBgn0027592	149.283	-0.138007	0.347026	-0.397686	0.690861	0.99994	MED15
FBgn0003963	117.574	0.0855276	0.43656	0.195913	0.844678	0.99994	ush
FBgn0031263	38.6844	-1.04421	0.582803	-1.7917	0.0731812	0.99994	Tspo
FBgn0031265	51.9364	-0.39504	0.487213	-0.810817	0.417471	0.99994	CG2794
FBgn0031266	436.8	0.049141	0.276788	0.17754	0.859084	0.99994	Sf3b1
FBgn0031268	164.954	-0.103375	0.352459	-0.293295	0.769297	0.99994	cold
FBgn0023489	175.051	0.0952606	0.349909	0.272244	0.785435	0.99994	Pph13
FBgn0031267	31.7221	-0.368024	0.58776	-0.626146	0.531219	0.99994	Ipk2
FBgn0021874	32.1069	-0.733748	0.60515	-1.2125	0.225319	0.99994	Nle
FBgn0031264	129.369	0.402823	0.4172	0.965538	0.334276	0.99994	CG11835
FBgn0031260	159.395	-0.270601	0.341789	-0.791719	0.428524	0.99994	Spp
FBgn0010602	237.462	-0.133435	0.303255	-0.440009	0.659931	0.99994	lwr
FBgn0043364	1058.04	-0.27499	0.436103	-0.630562	0.528327	0.99994	cbt
FBgn0031258	582.766	0.364547	0.300069	1.21488	0.224414	0.99994	CG4297
FBgn0015924	782.314	-0.190903	0.290236	-0.657753	0.510697	0.99994	crq
FBgn0031253	19.5939	-1.03287	0.816655	-1.26476	0.205959	0.99994	CG11885
FBgn0031251	96.5344	-0.0172565	0.567524	-0.0304067	0.975743	0.99994	CG4213
FBgn0031250	30.3045	-0.134212	0.635807	-0.211089	0.832818	0.99994	Ent1
FBgn0051921	23.8137	0.468616	0.674785	0.694467	0.487389	0.99994	CG31921
FBgn0031249	16.6179	1.08584	0.852451	1.27378	0.20274	0.99994	CG11911
FBgn0031248	16.8921	-0.0117974	0.778719	-0.0151498	0.987913	0.99994	CG11912
FBgn0067779	389.046	0.121526	0.290415	0.418457	0.675613	0.99994	dbr
FBgn0031213	485.874	-0.167058	0.312631	-0.534363	0.59309	0.99994	galectin
FBgn0031214	96.6786	0.368425	0.410352	0.897827	0.369278	0.99994	CG11374
FBgn0031216	1010.93	0.0543555	0.258848	0.20999	0.833676	0.99994	Zir
FBgn0031217	101.964	-0.212237	0.385956	-0.549898	0.582389	0.99994	CG11377
FBgn0001142	994.977	0.339459	0.285649	1.18838	0.234684	0.99994	Gs1
FBgn0031224	97.1619	-0.0650172	0.384396	-0.169141	0.865686	0.99994	CG11454
FBgn0031228	328.3	0.506194	0.288784	1.75285	0.0796282	0.99994	ND-15
FBgn0031229	116.799	0.0823667	0.373058	0.220788	0.825258	0.99994	CG3436
FBgn0031231	70.0068	-0.22251	0.469331	-0.4741	0.635429	0.99994	mRpL10
FBgn0031233	167.297	-0.0365855	0.350728	-0.104313	0.916921	0.99994	Tbc1d15-17
FBgn0031235	41.6229	0.638093	0.52886	1.20654	0.227608	0.99994	CG13693
FBgn0031240	38.3511	0.155931	0.677646	0.230107	0.818008	0.99994	CG3345
FBgn0003444	107.263	-0.437387	0.442415	-0.988635	0.322842	0.99994	smo
FBgn0031247	28.6603	0.580758	0.675764	0.85941	0.390114	0.99994	CG11562
FBgn0024352	380.781	-0.379466	0.396371	-0.957352	0.33839	0.99994	Stip1
FBgn0020622	529.864	0.0116707	0.266353	0.0438166	0.965051	0.99994	Pi3K21B
FBgn0017457	110.889	-0.490442	0.384278	-1.27627	0.201861	0.99994	U2af38
FBgn0025686	11.6512	-0.980415	0.99437	-0.985965	0.32415	0.99994	Amnionless
FBgn0031245	433.498	0.0142213	0.28826	0.0493351	0.960652	0.99994	CG3625
FBgn0031244	30.9227	0.0640273	0.621446	0.103029	0.91794	0.99994	CG11601
FBgn0031238	68.6079	-0.569261	0.503468	-1.13068	0.25819	0.99994	CG3645
FBgn0031239	548.686	0.2245	0.285667	0.785878	0.431939	0.99994	CG17075
FBgn0031232	36.3623	-0.339621	0.690752	-0.491668	0.622954	0.99994	CG11617
FBgn0031227	35.7263	0.0823836	0.62001	0.132875	0.894293	0.99994	CG3709
FBgn0051974	149.747	-0.0416038	0.409634	-0.101563	0.919103	0.99994	CG31974
FBgn0026787	215.973	-0.184744	0.305939	-0.603857	0.545939	0.99994	Nhe1
FBgn0002931	72.2498	0.0955843	0.44409	0.215236	0.829583	0.99994	net
FBgn0002121	806.864	-0.0188606	0.289885	-0.0650625	0.948124	0.99994	l(2)gl
FBgn0036974	589.523	0.157174	0.282028	0.5573	0.577323	0.99994	eRF1
FBgn0036975	291.818	0.479831	0.323174	1.48475	0.137611	0.99994	CG5618
FBgn0024887	63.7302	0.182712	0.4607	0.396598	0.691664	0.99994	kin17
FBgn0036980	451.626	-0.155231	0.28032	-0.553762	0.579742	0.99994	RhoBTB
FBgn0036985	40.2173	0.915477	0.672697	1.36091	0.173544	0.99994	zye
FBgn0036991	117.482	0.252523	0.373529	0.676047	0.499011	0.99994	CG5872
FBgn0036993	193.44	-0.206148	0.376543	-0.547475	0.584053	0.99994	CG5910
FBgn0036997	224.519	-0.362514	0.449942	-0.80569	0.420421	0.99994	CG5955
FBgn0036998	38.7464	0.140114	0.555287	0.252327	0.800789	0.99994	CG5969
FBgn0036999	83.139	-0.269847	0.422895	-0.638094	0.523413	0.99994	isoQC
FBgn0037001	827.033	-0.0376494	0.309401	-0.121685	0.903149	0.99994	ND-39
FBgn0052425	902.428	0.253081	0.267688	0.945434	0.344438	0.99994	CG32425
FBgn0037003	49.9894	0.36013	0.501618	0.717937	0.472796	0.99994	CG18281
FBgn0037004	32.1314	0.584732	0.591629	0.988343	0.322985	0.99994	CG17637
FBgn0037009	41.2035	-0.124673	0.551213	-0.226178	0.821063	0.99994	CG5104
FBgn0037011	73.5565	-0.482543	0.422626	-1.14177	0.253548	0.99994	CG4858
FBgn0001323	171.43	-0.209206	0.325146	-0.643422	0.519951	0.99994	knrl
FBgn0037012	70.8508	-0.261006	0.523486	-0.498593	0.618066	0.99994	Rcd2
FBgn0037010	561.611	0.374389	0.28985	1.29166	0.196474	0.99994	CG4825
FBgn0037008	43.7644	-0.214406	0.53822	-0.398361	0.690364	0.99994	mTerf3
FBgn0037007	953.384	-0.408637	0.303036	-1.34848	0.177505	0.99994	CG5059
FBgn0037000	82.3998	-0.0873639	0.422657	-0.206702	0.836243	0.99994	ZnT77C
FBgn0052428	245.859	-0.0988336	0.31804	-0.310759	0.755984	0.99994	CG32428
FBgn0036995	132.661	-1.14451	1.26181	-0.907038	0.364387	0.99994	atk
FBgn0036994	51.0276	-0.534051	0.529485	-1.00862	0.313155	0.99994	CG5199
FBgn0036992	451.69	-0.281784	0.402491	-0.7001	0.483865	0.99994	CG11796
FBgn0036990	74.3136	-0.0290333	0.42881	-0.0677066	0.946019	0.99994	mRpL15
FBgn0029158	141.933	0.205517	0.360862	0.569517	0.569005	0.99994	Las
FBgn0036988	104.647	-0.338702	0.385753	-0.878027	0.379929	0.99994	CG5262
FBgn0036987	53.0125	-0.272098	0.517001	-0.526302	0.598678	0.99994	CG5274
FBgn0036986	177.196	-0.305918	0.37039	-0.825936	0.40884	0.99994	CG5282
FBgn0036984	270.048	-0.356293	0.302585	-1.1775	0.238996	0.99994	CG13248
FBgn0027565	104.653	-0.187182	0.424985	-0.440443	0.659616	0.99994	CG5498
FBgn0001247	632.571	-0.0878135	0.278257	-0.315584	0.752318	0.99994	Ide
FBgn0036973	47.9479	0.249019	0.554928	0.448741	0.653618	0.99994	Rbbp5
FBgn0037014	27.2194	0.177482	0.798096	0.222382	0.824016	0.99994	CG13251
FBgn0037016	209.029	-0.028354	0.308327	-0.0919609	0.926729	0.99994	CG13252
FBgn0040634	15.7552	0.645745	1.08536	0.594962	0.551869	0.99994	CG4186
FBgn0016696	1935.21	0.0356635	0.240102	0.148535	0.881921	0.99994	Pitslre
FBgn0037020	135.3	-0.208302	0.348833	-0.597138	0.550415	0.99994	Pex14
FBgn0037024	104.832	-0.297564	0.418692	-0.710698	0.477272	0.99994	tzn
FBgn0037025	23.6536	0.382882	0.670486	0.571052	0.567964	0.99994	Spc105R
FBgn0037027	445.362	-0.242939	0.266016	-0.913251	0.361111	0.99994	HIPP1
FBgn0040636	22.097	0.203351	0.693355	0.293285	0.769304	0.99994	CG13255
FBgn0037031	106.373	-0.155157	0.374327	-0.414496	0.678511	0.99994	CG11456
FBgn0037035	18.9644	0.580618	0.742924	0.78153	0.434491	0.99994	CG10589
FBgn0011591	291.831	-0.245002	0.336787	-0.72747	0.466938	0.99994	fng
FBgn0052432	1564.81	0.180909	0.245949	0.735555	0.462002	0.99994	CG32432
FBgn0027055	146.454	-0.253958	0.357829	-0.709718	0.477879	0.99994	CSN3
FBgn0037026	109.758	0.187323	0.404684	0.462888	0.643445	0.99994	CG3634
FBgn0037022	115.301	-0.10975	0.364884	-0.300781	0.763581	0.99994	CG11396
FBgn0037021	492.128	-0.124651	0.268377	-0.464461	0.642318	0.99994	CG11399
FBgn0037019	61.8174	-0.055348	0.492427	-0.112398	0.910508	0.99994	Pex16
FBgn0037018	49.0933	-0.364407	0.499394	-0.7297	0.465574	0.99994	CG4042
FBgn0037017	43.848	-0.0532686	0.541276	-0.0984131	0.921604	0.99994	CG4074
FBgn0037015	181.562	0.218182	0.327067	0.667087	0.504716	0.99994	cmpy
FBgn0001320	110.365	0.505648	0.432385	1.16944	0.242227	0.99994	kni
FBgn0037044	65.7217	-0.225204	0.445824	-0.505141	0.61346	0.99994	CG10585
FBgn0028402	57.5543	-0.294778	0.473383	-0.622705	0.533479	0.99994	Sin
FBgn0026179	1634.41	0.0119191	0.330917	0.0360185	0.971268	0.99994	siz
FBgn0037050	151.7	0.0341261	0.33793	0.100986	0.919562	0.99994	ICA69
FBgn0037057	189.408	0.00651049	0.343403	0.0189587	0.984874	0.99994	CG10512
FBgn0037060	443.119	0.206312	0.296726	0.695294	0.486871	0.99994	CG10508
FBgn0028427	262.58	-0.255392	0.295158	-0.865273	0.386889	0.99994	Ilk
FBgn0004865	317.281	0.649599	0.3185	2.03956	0.0413941	0.99994	Eip78C
FBgn0037061	54.8703	-0.189206	0.486129	-0.38921	0.697121	0.99994	CG12975
FBgn0053056	166.98	-0.1121	0.344545	-0.325356	0.744911	0.99994	CG33056
FBgn0053054	21.1621	-0.573956	0.745407	-0.76999	0.441306	0.99994	CG33054
FBgn0041100	18.1223	-0.975029	0.802646	-1.21477	0.224455	0.99994	park
FBgn0024150	171.429	-0.124449	0.324642	-0.383344	0.701465	0.99994	Ac78C
FBgn0037051	329.001	-0.117245	0.285349	-0.410882	0.681159	0.99994	CG10565
FBgn0020294	300.1	0.303351	0.307257	0.987288	0.323501	0.99994	ko
FBgn0037045	36.5123	-0.094506	0.655948	-0.144076	0.885441	0.99994	CG10584
FBgn0003415	2173.46	0.288144	0.307345	0.937526	0.348488	0.99994	skd
FBgn0037071	56.4075	-0.0561431	0.50482	-0.111214	0.911447	0.99994	CG7632
FBgn0037073	108.51	-0.053679	0.370289	-0.144965	0.884738	0.99994	Tsr1
FBgn0053288	51.2666	0.329304	0.573915	0.573785	0.566113	0.99994	CG33288
FBgn0005694	558.999	0.344679	0.406192	0.848561	0.396126	0.99994	Aef1
FBgn0037087	37.6976	-0.515514	0.547395	-0.941759	0.346316	0.99994	CG7519
FBgn0037090	160.339	0.402159	0.369235	1.08917	0.27608	0.99994	Est-Q
FBgn0037092	141.601	-0.0633055	0.341903	-0.185156	0.853106	0.99994	M6
FBgn0037093	523.416	0.0397904	0.277028	0.143633	0.88579	0.99994	Cdk12
FBgn0037094	685.951	-0.00382068	0.311579	-0.0122623	0.990216	0.99994	CG7611
FBgn0015283	267.688	-0.316227	0.305482	-1.03517	0.300587	0.99994	Rpn10
FBgn0028663	227.272	-0.311284	0.349954	-0.889499	0.373735	0.99994	VhaM9.7-b
FBgn0052438	156.447	-0.0977938	0.357164	-0.273807	0.784233	0.99994	SMC5
FBgn0052441	154.33	-0.438086	0.368227	-1.18972	0.234158	0.99994	CG32441
FBgn0037102	101.306	0.351384	0.469219	0.74887	0.453935	0.99994	CRIF
FBgn0037098	2183.73	0.310225	0.356798	0.86947	0.38459	0.99994	Wnk
FBgn0029152	440.673	-0.13186	0.328618	-0.401256	0.688231	0.99994	Mkrn1
FBgn0026371	54.9432	0.281382	0.476756	0.5902	0.555057	0.99994	SAK
FBgn0015239	226.485	-0.205483	0.32181	-0.638522	0.523134	0.99994	Hr78
FBgn0014143	17.5025	-0.238907	0.791733	-0.301752	0.762841	0.99994	croc
FBgn0037082	71.3714	-0.606479	0.479709	-1.26427	0.206135	0.99994	CG5664
FBgn0037081	316.928	-0.0383013	0.33801	-0.113314	0.909782	0.99994	barc
FBgn0037076	42.6727	0.665315	0.564585	1.17841	0.238631	0.99994	ebd2
FBgn0037074	914.709	0.0038651	0.249924	0.0154651	0.987661	0.99994	CG7324
FBgn0003042	349.747	-0.221597	0.277544	-0.798422	0.424626	0.99994	Pc
FBgn0037070	18.1862	0.435811	0.761678	0.572173	0.567205	0.99994	CG11309
FBgn0027945	255.573	0.04067	0.465569	0.0873554	0.930389	0.99994	ppl
FBgn0037064	16.2253	0.376867	0.809277	0.465683	0.641442	0.99994	CG9389
FBgn0037063	340.628	-0.00639931	0.30717	-0.0208331	0.983379	0.99994	CG9391
FBgn0037106	52.6641	0.203716	0.478011	0.426174	0.669981	0.99994	CG11307
FBgn0037108	334.932	-0.0023415	0.292801	-0.00799692	0.993619	0.99994	Alg11
FBgn0037110	62.2458	-0.398551	0.475307	-0.838513	0.401743	0.99994	ORMDL
FBgn0052446	275.025	0.0192466	0.359308	0.0535658	0.957281	0.99994	Atox1
FBgn0037117	280.661	-0.157864	0.293645	-0.537603	0.590851	0.99994	CG11248
FBgn0037121	39.6186	0.0997018	0.557327	0.178893	0.858022	0.99994	Rpb8
FBgn0022936	28.9375	-0.425664	0.631558	-0.673991	0.500317	0.99994	CycH
FBgn0037134	90.8401	-0.0330277	0.42893	-0.0770001	0.938623	0.99994	CG7407
FBgn0037135	1082.24	-0.316448	0.265672	-1.19113	0.233604	0.99994	CG7414
FBgn0037138	2245.16	0.351723	0.255199	1.37823	0.168133	0.99994	P5CDh1
FBgn0046301	137.149	0.236181	0.370152	0.638064	0.523432	0.99994	CG7148
FBgn0037130	357.024	-0.110379	0.319876	-0.345067	0.730044	0.99994	Syn1
FBgn0037126	71.0095	0.210473	0.436505	0.482178	0.629679	0.99994	CG14567
FBgn0037120	369.508	0.0213413	0.287115	0.0743301	0.940748	0.99994	CG11247
FBgn0037116	393.825	0.159282	0.273205	0.58301	0.559886	0.99994	Als2
FBgn0037109	340.049	0.0974925	0.286601	0.340168	0.73373	0.99994	MED1
FBgn0037107	596.716	-0.262816	0.36831	-0.713572	0.475492	0.99994	CG7166
FBgn0037105	174.937	-0.185389	0.324258	-0.571733	0.567503	0.99994	S1P
FBgn0037140	60.2793	0.33346	0.546303	0.610395	0.5416	0.99994	SLC22A
FBgn0037142	470.375	0.0269098	0.296321	0.0908129	0.927641	0.99994	CG14562
FBgn0037144	33.4001	-0.0951773	0.57842	-0.164547	0.8693	0.99994	CG7458
FBgn0037146	2174.53	0.265013	0.319295	0.829993	0.406543	0.99994	CG7470
FBgn0000045	535.339	0.677821	1.47373	0.459935	0.645563	0.99994	Act79B
FBgn0004514	131.423	-0.263248	0.43049	-0.611509	0.540862	0.99994	Oct-TyrR
FBgn0037149	14.9523	-1.05055	0.831759	-1.26305	0.206571	0.99994	CG14561
FBgn0000100	2675.05	-0.410927	0.232674	-1.76611	0.0773779	0.99994	RpLP0
FBgn0037151	11.6615	-1.33211	1.12214	-1.18712	0.235182	0.99994	CG7130
FBgn0037150	82.2415	-0.432505	0.408638	-1.05841	0.289871	0.99994	CG7133
FBgn0027532	417.123	-0.167613	0.271755	-0.616778	0.537381	0.99994	CG7139
FBgn0037141	38.7919	-0.121319	0.608663	-0.199321	0.842012	0.99994	DNApol-eta
FBgn0015075	77.635	-0.280251	0.416282	-0.673224	0.500805	0.99994	Ddx1
FBgn0004179	1773.21	0.285991	0.269662	1.06055	0.288894	0.99994	Csp
FBgn0025702	465.868	0.0786194	0.376586	0.208769	0.834629	0.99994	Srpk79D
FBgn0027086	343.32	-0.18486	0.331496	-0.557653	0.577081	0.99994	IleRS
FBgn0052450	24.1886	0.798864	0.758595	1.05308	0.292303	0.99994	CG32450
FBgn0037162	20.3048	1.21178	0.858003	1.41233	0.157853	0.99994	CG11449
FBgn0037164	89.4425	0.114998	0.426338	0.269734	0.787365	0.99994	CG11438
FBgn0037166	83.264	-0.284962	0.421475	-0.676107	0.498973	0.99994	CG11426
FBgn0037167	34.6378	0.646777	0.693815	0.932203	0.351232	0.99994	CG11425
FBgn0037163	380.584	0.287464	0.308372	0.9322	0.351233	0.99994	laza
FBgn0004449	3449.98	0.230515	0.253072	0.910868	0.362365	0.99994	Ten-m
FBgn0011771	305.336	-0.259462	0.326636	-0.794344	0.426995	0.99994	Hem
FBgn0037156	48.3141	0.0649579	0.5512	0.117848	0.906188	0.99994	CG11523
FBgn0028500	514.74	-0.0260482	0.293091	-0.0888741	0.929182	0.99994	Rich
FBgn0037170	14.5296	0.427248	1.10922	0.38518	0.700104	0.99994	Trxr-2
FBgn0052452	66.1345	0.0759314	0.45669	0.166265	0.867949	0.99994	CG32452
FBgn0037185	41.6629	0.0509906	0.5317	0.0959009	0.923599	0.99994	CG11367
FBgn0037188	221.922	0.101207	0.312823	0.323527	0.746296	0.99994	CG7369
FBgn0052451	3967.66	0.0888026	0.251362	0.353285	0.723875	0.99994	SPoCk
FBgn0010830	159.401	-0.553483	0.344686	-1.60576	0.108327	0.99994	l(3)04053
FBgn0037186	104.132	-0.434669	0.391316	-1.11079	0.26666	0.99994	CG11241
FBgn0037184	92.4586	0.161565	0.412983	0.391214	0.695639	0.99994	CG14450
FBgn0037182	287.683	-0.000976587	0.290859	-0.0033576	0.997321	0.99994	ArfGAP3
FBgn0037171	324.677	0.636743	0.321184	1.98249	0.0474246	0.99994	CG14459
FBgn0053169	21.5726	-0.225224	0.702422	-0.320638	0.748484	0.99994	CG33169
FBgn0037203	79.1327	0.0225366	0.425873	0.0529186	0.957797	0.99994	slif
FBgn0037206	75.1834	0.446882	0.438573	1.01895	0.308228	0.99994	CG12768
FBgn0037207	137.298	-0.131789	0.351818	-0.374595	0.707962	0.99994	Mes2
FBgn0044324	614.182	0.0516359	0.264445	0.195262	0.845188	0.99994	Chro
FBgn0010348	1394.92	0.0195418	0.241275	0.0809939	0.935447	0.99994	Arf79F
FBgn0037199	143.56	-0.00967161	0.34593	-0.0279583	0.977695	0.99994	CG11137
FBgn0037408	63.9192	-0.137561	0.473235	-0.290682	0.771294	0.99994	NPFR
FBgn0037409	29.4963	0.144805	0.653999	0.221415	0.82477	0.99994	Osi24
FBgn0037410	12.155	1.23182	0.976957	1.26088	0.207353	0.99994	Osi2
FBgn0037416	13.8238	0.567097	1.06065	0.534671	0.592877	0.99994	Osi9
FBgn0046875	6.22689	2.56335	1.64911	1.55439	0.120092	0.99994	Obp83g
FBgn0037396	28.487	-0.761516	0.621623	-1.22504	0.220558	0.99994	CG11459
FBgn0037374	196.869	0.0481755	0.330091	0.145946	0.883964	0.99994	jagn
FBgn0037375	256.914	-0.0146147	0.301766	-0.0484304	0.961373	0.99994	kat-60L1
FBgn0028690	459.564	0.0754535	0.278161	0.271258	0.786193	0.99994	Rpn5
FBgn0037377	39.4959	-0.270235	0.578008	-0.467528	0.640122	0.99994	CG1218
FBgn0037379	270.714	-0.000983253	0.309273	-0.00317924	0.997463	0.99994	CG10979
FBgn0037384	105.997	0.0183299	0.382524	0.0479184	0.961781	0.99994	dgrn
FBgn0037386	65.3362	-0.0505482	0.448529	-0.112698	0.91027	0.99994	CG1208
FBgn0037387	670.035	-0.243853	0.286342	-0.851613	0.394429	0.99994	CG1213
FBgn0028436	28.3256	0.221075	0.646073	0.342183	0.732213	0.99994	ECSIT
FBgn0003261	3132.15	0.00152691	0.256419	0.00595477	0.995249	0.99994	Rm62
FBgn0010403	174.543	2.36066	3.98506	0.592378	0.553598	0.99994	Obp83b
FBgn0011281	241.502	2.49416	3.09755	0.805203	0.420703	0.99994	Obp83a
FBgn0037391	431.859	0.0999846	0.304226	0.328653	0.742418	0.99994	CG2017
FBgn0029088	426.361	-0.0856731	0.2681	-0.319557	0.749304	0.99994	disp
FBgn0037383	35.6792	-0.397621	0.588237	-0.675955	0.499069	0.99994	CG2023
FBgn0037382	109.364	-0.317467	0.397956	-0.797744	0.425019	0.99994	Hpr1
FBgn0037378	54.9386	-0.580055	0.507814	-1.14226	0.253347	0.99994	CG2046
FBgn0037376	90.6333	-0.163206	0.398822	-0.409221	0.682377	0.99994	Hat1
FBgn0037372	41.7837	0.13045	0.55393	0.235499	0.813821	0.99994	CG2091
FBgn0037329	199.834	-0.0731126	0.342683	-0.213354	0.831051	0.99994	POLDIP2
FBgn0011715	94.6654	-0.0105159	0.388409	-0.0270743	0.9784	0.99994	Snr1
FBgn0037332	341.816	0.333832	0.292997	1.13937	0.254548	0.99994	Hcs
FBgn0051550	523.787	0.406328	0.32169	1.26311	0.206551	0.99994	CG31550
FBgn0010051	1486.08	-0.0366792	0.240881	-0.152271	0.878973	0.99994	Itp-r83A
FBgn0037338	47.7955	-0.0843861	0.549327	-0.153617	0.877911	0.99994	Snm1
FBgn0037341	237.459	-0.320835	0.330452	-0.970898	0.331599	0.99994	CG12746
FBgn0041191	288.293	-0.134067	0.330406	-0.405764	0.684916	0.99994	Rheb
FBgn0037345	16.1047	-0.681846	0.851893	-0.800389	0.423485	0.99994	rev7
FBgn0037347	183.558	-0.158669	0.421648	-0.376306	0.706689	0.99994	CG1427
FBgn0037351	2535.07	-0.206486	0.233431	-0.884572	0.376387	0.99994	RpL13A
FBgn0051549	58.3439	-0.694836	0.46861	-1.48276	0.138138	0.99994	CG31549
FBgn0037354	74.6373	-0.398391	0.461901	-0.862503	0.388411	0.99994	CG12171
FBgn0037356	60.9451	-0.336193	0.574895	-0.584791	0.558689	0.99994	CG12170
FBgn0037359	24.2358	0.23049	0.658204	0.350181	0.726203	0.99994	MED27
FBgn0046222	75.3989	0.193601	0.436805	0.443222	0.657605	0.99994	Wdr33
FBgn0037363	1156.18	0.23432	0.260511	0.899464	0.368406	0.99994	Atg17
FBgn0037368	23.4105	-0.244355	0.704292	-0.346952	0.728628	0.99994	CG1239
FBgn0037370	45.444	-0.232329	0.516151	-0.450117	0.652626	0.99994	CG1236
FBgn0027497	403.636	0.0410238	0.280682	0.146158	0.883797	0.99994	Madm
FBgn0037371	127.68	-0.0916627	0.37864	-0.242084	0.808715	0.99994	Sym
FBgn0037369	28.0444	-0.403609	0.645752	-0.625022	0.531956	0.99994	CG2100
FBgn0037365	24.2084	0.317982	0.720344	0.441431	0.658901	0.99994	CG2104
FBgn0037364	32.5545	0.225635	0.590606	0.382041	0.702431	0.99994	Rab23
FBgn0010772	816.128	0.340663	0.348725	0.976883	0.328627	0.99994	Xe7
FBgn0037360	362.911	-0.0621253	0.278152	-0.22335	0.823263	0.99994	CG2182
FBgn0037358	379.005	0.0651411	0.298466	0.218253	0.827232	0.99994	elm
FBgn0027951	671.06	0.389949	0.277484	1.4053	0.159932	0.99994	MTA1-like
FBgn0051548	106.326	-0.139647	0.387757	-0.36014	0.718742	0.99994	CG31548
FBgn0044823	56.8389	-0.24768	0.483738	-0.512014	0.608641	0.99994	Spec2
FBgn0037350	44.8453	-0.261698	0.534962	-0.489189	0.624708	0.99994	CG2911
FBgn0017550	274.371	0.119786	0.29087	0.411819	0.680472	0.99994	Rga
FBgn0014366	91.6655	-0.171647	0.392592	-0.437214	0.661956	0.99994	noi
FBgn0037344	1435.06	0.264181	0.282537	0.935033	0.349771	0.99994	CG2926
FBgn0037342	72.8179	-0.331215	0.487662	-0.679189	0.497018	0.99994	CG2931
FBgn0037340	31.7772	0.106603	0.588822	0.181044	0.856333	0.99994	CG14671
FBgn0037339	271.335	0.270979	0.369792	0.732787	0.463688	0.99994	Pi4KIIalpha
FBgn0037336	1221.85	0.114415	0.238792	0.479142	0.631837	0.99994	CG2519
FBgn0010399	341.717	0.377263	0.280315	1.34586	0.178349	0.99994	Nmdar1
FBgn0051547	450.996	0.463722	0.377334	1.22894	0.219093	0.99994	NKCC
FBgn0015402	433.744	-0.0277468	0.282103	-0.0983571	0.921649	0.99994	ksr
FBgn0037330	58.6651	0.203356	0.496687	0.409424	0.682228	0.99994	mRpL44
FBgn0037328	518.069	-0.647459	0.29966	-2.16064	0.0307228	0.99994	RpL35A
FBgn0037327	459.327	-0.236492	0.265531	-0.890636	0.373124	0.99994	PEK
FBgn0037295	83.6066	-0.0479756	0.428592	-0.111938	0.910873	0.99994	dpr16
FBgn0037297	140.708	-0.060156	0.361087	-0.166597	0.867687	0.99994	CG1116
FBgn0037299	111.772	-0.0532524	0.392284	-0.135749	0.892019	0.99994	Vps37B
FBgn0037301	126.687	-0.382104	0.399374	-0.956755	0.338691	0.99994	Mms19
FBgn0037310	36.2121	0.810529	0.69825	1.1608	0.245723	0.99994	Tim17b1
FBgn0003275	79.8793	-0.114689	0.476412	-0.240735	0.80976	0.99994	RpII18
FBgn0037325	21.1776	0.730299	0.722609	1.01064	0.312187	0.99994	CG12147
FBgn0037324	136.539	0.872374	0.66471	1.31241	0.189381	0.99994	Orco
FBgn0001311	39.0448	1.77003	1.04091	1.70046	0.0890439	0.99994	kkv
FBgn0037315	489.532	-0.355802	0.270442	-1.31563	0.188298	0.99994	Cerk
FBgn0037312	98.4124	-0.2771	0.390058	-0.710407	0.477452	0.99994	CG11999
FBgn0051538	164.967	0.629841	0.424008	1.48545	0.137426	0.99994	CG31538
FBgn0037307	18.176	0.681185	0.754199	0.90319	0.366425	0.99994	Tim17a2
FBgn0037305	39.4867	-0.16656	0.56183	-0.29646	0.766879	0.99994	CG12173
FBgn0260462	1115.76	-0.340877	0.254608	-1.33883	0.180626	0.99994	CG12163
FBgn0053293	13.43	0.543807	0.926422	0.586997	0.557206	0.99994	CG33293
FBgn0040208	260.914	-0.145556	0.306036	-0.475617	0.634347	0.99994	Kat60
FBgn0037298	958.074	-0.258863	0.300364	-0.86183	0.388781	0.99994	CG2604
FBgn0004913	174.16	-0.129952	0.32927	-0.394667	0.693089	0.99994	Gnf1
FBgn0037290	216.203	-0.401845	0.393	-1.02251	0.306542	0.99994	CG1124
FBgn0037293	121.465	-0.216929	0.365474	-0.593555	0.55281	0.99994	CG12007
FBgn0010313	1824.84	0.355062	0.37753	0.940487	0.346968	0.99994	corto
FBgn0037292	48.0532	0.510736	0.719063	0.710279	0.477531	0.99994	plh
FBgn0037288	866.166	0.663223	0.33933	1.95451	0.0506415	0.99994	CG14661
FBgn0004436	986.634	0.297449	0.280503	1.06041	0.288956	0.99994	Ubc6
FBgn0004183	2481.13	0.0332278	0.400679	0.0829287	0.933908	0.99994	snRNA:U1:82Eb
FBgn0037262	118.002	0.0215668	0.361858	0.0596001	0.952474	0.99994	MED31
FBgn0037265	131.039	0.2045	0.364014	0.561792	0.574258	0.99994	spartin
FBgn0010750	168.042	-0.0956018	0.328113	-0.291369	0.770769	0.99994	atms
FBgn0037279	138.944	-0.0361796	0.367228	-0.0985208	0.921519	0.99994	CG1129
FBgn0037282	232.961	0.171986	0.301371	0.570678	0.568218	0.99994	CG14657
FBgn0026417	39.7393	-0.0469698	0.578954	-0.0811288	0.93534	0.99994	Hus1-like
FBgn0037275	33.869	0.293909	0.618331	0.475327	0.634554	0.99994	CG14655
FBgn0027570	247.832	-0.0388124	0.396532	-0.0978796	0.922028	0.99994	Nep2
FBgn0037270	743.95	-0.557508	0.269923	-2.06544	0.0388819	0.99994	eIF3f1
FBgn0040466	65.5915	-0.162419	0.440961	-0.368329	0.712628	0.99994	Dlip2
FBgn0037261	729.702	-0.0522269	0.287438	-0.181698	0.85582	0.99994	CG9775
FBgn0037232	135.722	0.384489	0.353027	1.08912	0.276101	0.99994	Suv3
FBgn0037235	49.3009	-0.535545	0.511727	-1.04654	0.29531	0.99994	CG1103
FBgn0037238	1828.73	0.142895	0.247375	0.577646	0.563503	0.99994	CG1090
FBgn0037239	407.085	0.0464106	0.281865	0.164655	0.869215	0.99994	Sfxn1-3
FBgn0037240	966.518	0.0537274	0.247449	0.217125	0.828111	0.99994	Cont
FBgn0003882	219.791	0.169612	0.307981	0.550721	0.581825	0.99994	tub
FBgn0037241	93.0695	0.00189678	0.404479	0.00468943	0.996258	0.99994	CG14646
FBgn0037244	89.8704	-0.0188516	0.443714	-0.0424859	0.966111	0.99994	CG14647
FBgn0037252	533.991	0.161634	0.263649	0.613065	0.539833	0.99994	CG14650
FBgn0037255	121.773	-0.0393337	0.369989	-0.106311	0.915336	0.99994	Fip1
FBgn0051523	984.753	-0.173466	0.256467	-0.676368	0.498807	0.99994	CG31523
FBgn0051522	1598.56	-0.302305	0.389137	-0.776859	0.437242	0.99994	CG31522
FBgn0037249	1129.87	0.0096743	0.263551	0.0367075	0.970718	0.99994	eIF3a
FBgn0037248	138.972	-0.04794	0.361375	-0.13266	0.894462	0.99994	srl
FBgn0052944	186.721	-0.018954	0.337194	-0.0562111	0.955174	0.99994	CG32944
FBgn0037242	39.0285	-0.63253	0.566063	-1.11742	0.263815	0.99994	CG9855
FBgn0037236	20.2225	-0.348069	0.718549	-0.484405	0.628099	0.99994	Skp2
FBgn0037231	39.666	-0.180107	0.579128	-0.310997	0.755803	0.99994	Vps24
FBgn0037230	993.443	0.387589	0.256878	1.50884	0.131339	0.99994	CG9780
FBgn0037213	800.373	0.0855189	0.264661	0.323126	0.7466	0.99994	CG12581
FBgn0037215	376.729	-0.485636	0.294642	-1.64822	0.0993067	0.99994	beta-Man
FBgn0037218	616.393	0.076631	0.340137	0.225294	0.82175	0.99994	aux
FBgn0015331	99.5552	0.216732	0.496991	0.436088	0.662773	0.99994	abs
FBgn0010225	2792.42	-0.110362	0.30207	-0.365351	0.714849	0.99994	Gel
FBgn0037229	95.0736	0.153712	0.451068	0.340774	0.733274	0.99994	CG9766
FBgn0037225	65.1349	-0.597629	0.446555	-1.33831	0.180795	0.99994	TwdlG
FBgn0037220	166.043	-0.0252999	0.34225	-0.0739221	0.941072	0.99994	CG14641
FBgn0037217	22.6466	-1.20665	0.84846	-1.42216	0.154978	0.99994	CG14636
FBgn0000500	255.068	-0.600847	0.372776	-1.61182	0.107002	0.99994	Dsk
FBgn0031670	227.604	-0.0135073	0.326206	-0.0414073	0.966971	0.99994	SelT
FBgn0031676	61.5843	-0.24599	0.487977	-0.504102	0.61419	0.99994	senju
FBgn0031682	44.0745	0.236254	0.558237	0.423214	0.672139	0.99994	CG5828
FBgn0031683	508.193	-0.358781	0.285502	-1.25667	0.208874	0.99994	CG4230
FBgn0031684	225.561	0.125354	0.391657	0.320061	0.748922	0.99994	ND-13A
FBgn0031681	584.844	0.144193	0.26018	0.554207	0.579437	0.99994	Pgant5
FBgn0028694	175.578	-0.409351	0.393722	-1.0397	0.298481	0.99994	Rpn11
FBgn0031678	19.1621	-0.608805	0.78963	-0.771001	0.440706	0.99994	CG31918
FBgn0022023	730.81	0.0592719	0.250412	0.236698	0.812891	0.99994	eIF3h
FBgn0031675	133.874	-0.46204	0.376704	-1.22653	0.219998	0.99994	CG9121
FBgn0031673	296.345	0.0558467	0.306057	0.182471	0.855213	0.99994	CG31650
FBgn0053113	3627.14	-0.0123081	0.269745	-0.0456285	0.963606	0.99994	Rtnl1
FBgn0046776	18.7028	-0.354927	0.746981	-0.47515	0.63468	0.99994	CR14033
FBgn0031693	278.146	0.166715	0.354541	0.470227	0.638193	0.99994	Cyp4ac1
FBgn0031694	178.686	0.0432531	0.333026	0.129879	0.896662	0.99994	Cyp4ac2
FBgn0031695	100.689	-0.208534	0.385267	-0.541271	0.588321	0.99994	Cyp4ac3
FBgn0031696	279.267	0.13665	0.289682	0.471725	0.637123	0.99994	Bub1
FBgn0016076	865.626	-0.600105	1.21544	-0.493734	0.621494	0.99994	vri
FBgn0015031	370.661	-0.188393	0.321931	-0.585196	0.558416	0.99994	cype
FBgn0016920	65.1473	-0.00300118	0.508404	-0.00590314	0.99529	0.99994	nompC
FBgn0016660	25.5583	0.34272	0.730731	0.46901	0.639062	0.99994	H15
FBgn0031703	207.846	-0.06349	0.327191	-0.194046	0.84614	0.99994	CG12512
FBgn0031702	244.004	-0.076281	0.356334	-0.214072	0.830491	0.99994	fusl
FBgn0031700	31.2974	-0.340226	0.751428	-0.452772	0.650713	0.99994	CG14022
FBgn0031698	1544.02	0.228624	0.382215	0.598155	0.549737	0.99994	Ncoa6
FBgn0031697	182.772	-0.300494	0.381158	-0.78837	0.43048	0.99994	CG14024
FBgn0000228	838.486	-0.101097	0.257928	-0.391959	0.695089	0.99994	Bsg25D
FBgn0003716	474.395	0.159969	0.344204	0.46475	0.642111	0.99994	tkv
FBgn0000318	118.329	-0.0869092	0.380168	-0.228608	0.819174	0.99994	cl
FBgn0031711	68.2139	-0.0270189	0.473695	-0.0570385	0.954515	0.99994	CG6907
FBgn0051989	79.0527	-0.593601	0.42057	-1.41142	0.158121	0.99994	Cap-D3
FBgn0051648	37.6766	-0.099702	0.578366	-0.172386	0.863134	0.99994	CG31648
FBgn0051915	85.8973	0.0604365	0.412513	0.146508	0.88352	0.99994	CG31915
FBgn0002525	329.506	0.031865	0.300835	0.105922	0.915644	0.99994	Lam
FBgn0004620	79.6728	0.229507	0.482327	0.475833	0.634193	0.99994	GluRIIA
FBgn0031728	7.16309	4.0038	4.37462	0.915234	0.360069	0.99994	Hsp60C
FBgn0051646	136.641	0.400306	0.359015	1.11501	0.264845	0.99994	DIP-theta
FBgn0031725	136.066	-0.101299	0.359595	-0.281703	0.778171	0.99994	DIP-eta
FBgn0014189	243.544	-0.119818	0.323078	-0.370863	0.71074	0.99994	Hel25E
FBgn0031716	149.215	-0.227452	0.380567	-0.597665	0.550064	0.99994	CG14015
FBgn0031713	163.332	0.436874	0.349847	1.24876	0.211753	0.99994	CG7277
FBgn0031710	142.011	-0.271036	0.403132	-0.672325	0.501377	0.99994	Vps52
FBgn0031708	162.46	-0.124883	0.333713	-0.374223	0.708239	0.99994	CG7382
FBgn0031730	27.958	0.393702	0.678624	0.580148	0.561815	0.99994	CG7236
FBgn0024191	52.2537	-0.21498	0.479324	-0.448507	0.653787	0.99994	sip1
FBgn0031736	417.479	0.30152	0.289943	1.03993	0.298372	0.99994	CG11030
FBgn0031735	34.5062	-0.422298	0.628076	-0.672367	0.50135	0.99994	CG11029
FBgn0031740	95.9612	-0.117835	0.394472	-0.298716	0.765157	0.99994	CG7239
FBgn0031741	61.5623	0.294473	0.61976	0.475141	0.634687	0.99994	CG11034
FBgn0043362	2118.34	0.0943779	0.235149	0.401353	0.68816	0.99994	bchs
FBgn0001128	2852.91	0.546475	0.272247	2.00728	0.0447203	0.99994	Gpdh1
FBgn0031752	604.276	-0.0610169	0.25988	-0.234789	0.814373	0.99994	CG9044
FBgn0031753	61.8318	-0.498734	0.460201	-1.08373	0.278484	0.99994	CG13999
FBgn0031751	16.056	1.01663	0.913368	1.11305	0.265686	0.99994	CG9016
FBgn0031749	14.0423	-1.05017	0.871115	-1.20554	0.227994	0.99994	CG14000
FBgn0031745	30.2092	0.212213	0.652665	0.325149	0.745068	0.99994	rau
FBgn0031739	92.3728	-0.408231	0.402564	-1.01408	0.310545	0.99994	CG14005
FBgn0031738	434.24	0.189808	0.284903	0.666222	0.505269	0.99994	CG9171
FBgn0031737	98.926	-0.0783405	0.391789	-0.199956	0.841515	0.99994	obst-E
FBgn0031734	1858.53	0.130604	0.252461	0.517321	0.604932	0.99994	CG11147
FBgn0031733	29.2806	0.996486	0.788752	1.26337	0.206456	0.99994	CG14006
FBgn0001942	7264.43	-0.134862	0.226093	-0.596492	0.550847	0.99994	eIF4A
FBgn0001941	276.89	-0.122755	0.291529	-0.421074	0.673701	0.99994	ifc
FBgn0031760	113.382	0.320961	0.373586	0.859135	0.390266	0.99994	Tsp26A
FBgn0051643	44.1962	-0.318309	0.51808	-0.614402	0.53895	0.99994	CG31643
FBgn0031768	81.3656	-0.00264254	0.41289	-0.00640011	0.994893	0.99994	CG12393
FBgn0031769	113.039	0.143836	0.369137	0.389656	0.696791	0.99994	CG9135
FBgn0031770	271.684	0.18478	0.46519	0.397213	0.69121	0.99994	CG13995
FBgn0031772	51.6076	-0.0238229	0.567214	-0.0419998	0.966499	0.99994	CG13994
FBgn0031774	48.9295	0.217308	0.523738	0.414917	0.678203	0.99994	CG9147
FBgn0031776	79.3331	0.0678707	0.484264	0.140152	0.88854	0.99994	Pfdn1
FBgn0051642	50.8294	-0.0358699	0.572852	-0.0626164	0.950072	0.99994	CG31642
FBgn0031782	25.0907	-0.416522	0.661128	-0.630018	0.528683	0.99994	WDR79
FBgn0031779	107.425	0.0366262	0.41276	0.0887347	0.929293	0.99994	CG9175
FBgn0031777	25.5019	0.109682	0.650467	0.168621	0.866095	0.99994	CG9154
FBgn0031773	62.7206	-0.103449	0.449007	-0.230395	0.817785	0.99994	Fbw5
FBgn0031771	1481.53	-0.129891	0.286543	-0.453304	0.65033	0.99994	ND-51
FBgn0000052	896.88	0.118264	0.437747	0.270165	0.787033	0.99994	Pfas
FBgn0025742	121.313	-0.348091	0.406012	-0.857341	0.391256	0.99994	mtm
FBgn0031764	33.6642	-0.258599	0.581901	-0.444404	0.65675	0.99994	CG9107
FBgn0001089	26.4316	-0.0554313	0.691367	-0.0801764	0.936097	0.99994	Gal
FBgn0031759	1272.12	0.187833	0.255881	0.734064	0.46291	0.99994	lid
FBgn0000308	2119.97	0.0104961	0.366528	0.0286367	0.977154	0.99994	chic
FBgn0026755	31.1816	1.33697	0.902593	1.48125	0.13854	0.99994	Ugt37b1
FBgn0031791	39.3838	0.815604	0.723191	1.12779	0.25941	0.99994	AANATL2
FBgn0015623	1195.76	0.134704	0.372596	0.361529	0.717704	0.99994	Cpr
FBgn0031805	62.3319	-0.249102	0.775678	-0.32114	0.748104	0.99994	CG9505
FBgn0031808	168.521	-0.109564	0.336353	-0.32574	0.744621	0.99994	CG9507
FBgn0031811	71.021	-0.236194	0.455816	-0.518179	0.604333	0.99994	CG13982
FBgn0031815	484.918	-0.0705291	0.292391	-0.241215	0.809388	0.99994	frj
FBgn0031820	807.006	0.0722213	0.292722	0.246723	0.805123	0.99994	Daxx
FBgn0027496	90.2527	0.138961	0.453471	0.306439	0.75927	0.99994	epsilonCOP
FBgn0051638	413.1	-0.0121471	0.283182	-0.0428949	0.965785	0.99994	CG31638
FBgn0031824	107.492	0.341337	0.563222	0.606044	0.544486	0.99994	CG9547
FBgn0031821	77.1815	-0.0213896	0.501846	-0.042622	0.966003	0.99994	KFase
FBgn0031818	193.931	-0.244687	0.316027	-0.774258	0.438778	0.99994	CG9536
FBgn0031817	85.517	0.228366	0.488999	0.467008	0.640494	0.99994	HemK1
FBgn0031816	182.219	-0.562194	0.360417	-1.55984	0.118797	0.99994	Rchy1
FBgn0031814	932.235	0.0704822	0.246085	0.286414	0.774561	0.99994	retm
FBgn0011722	917.927	-0.540819	0.335471	-1.61212	0.106936	0.99994	Tig
FBgn0031801	181.991	0.451976	0.403504	1.12013	0.262659	0.99994	CG9498
FBgn0031800	482.627	0.507615	0.518234	0.979509	0.327329	0.99994	CG9497
FBgn0031799	189.711	0.0585414	0.355017	0.164898	0.869024	0.99994	Pez
FBgn0051637	601.209	-0.13665	0.276263	-0.494638	0.620856	0.99994	CG31637
FBgn0031830	611.173	0.120355	0.369011	0.326155	0.744307	0.99994	COX5B
FBgn0031836	1207.3	0.00455575	0.282697	0.0161153	0.987142	0.99994	CG11050
FBgn0028467	293.444	-0.0513207	0.292858	-0.175241	0.86089	0.99994	CG11070
FBgn0031851	61.5147	0.383229	0.497749	0.769924	0.441345	0.99994	Aatf
FBgn0046704	877.711	0.0802745	0.251869	0.318716	0.749942	0.99994	Liprin-alpha
FBgn0031855	226.682	-0.45527	0.306484	-1.48546	0.137423	0.99994	CG11221
FBgn0031854	17.4749	-0.420425	0.782571	-0.537236	0.591104	0.99994	TTLL3A
FBgn0025777	917.53	0.129465	0.264489	0.48949	0.624495	0.99994	homer
FBgn0025595	153.023	0.325168	0.538788	0.603518	0.546164	0.99994	AkhR
FBgn0031850	672.986	0.52271	0.315799	1.6552	0.0978844	0.99994	Tsp
FBgn0031849	6.59151	2.19153	1.81905	1.20477	0.228292	0.99994	CG11327
FBgn0028703	1329.55	0.0517171	0.237328	0.217914	0.827496	0.99994	Nhe3
FBgn0051636	25.1265	0.0206278	0.668803	0.0308429	0.975395	0.99994	CG31636
FBgn0051633	58.7688	-0.0166825	0.516192	-0.0323184	0.974218	0.99994	CG31633
FBgn0051635	1967.78	0.331716	0.345835	0.959176	0.33747	0.99994	CG31635
FBgn0031834	52.084	-0.553781	0.561771	-0.985776	0.324243	0.99994	CG13766
FBgn0031832	28.5027	0.287599	0.640036	0.449349	0.65318	0.99994	CG9596
FBgn0031858	655.951	0.532371	0.259595	2.05078	0.0402886	0.99994	CG17378
FBgn0031860	91.5826	0.0134291	0.520227	0.0258139	0.979406	0.99994	CG11236
FBgn0051632	41.4385	0.431444	0.597603	0.721957	0.470321	0.99994	sens-2
FBgn0017551	74.7284	-0.516906	0.423838	-1.21958	0.222623	0.99994	Rca1
FBgn0031866	854.789	0.123328	0.302078	0.408267	0.683078	0.99994	Nlg2
FBgn0031868	153.963	0.223656	0.36126	0.6191	0.53585	0.99994	Rat1
FBgn0004838	5617.87	0.397207	0.30871	1.28667	0.198209	0.99994	Hrb27C
FBgn0020616	319.609	-0.281114	0.293667	-0.957251	0.33844	0.99994	SA
FBgn0031877	18.7496	-0.242261	0.779297	-0.310871	0.755899	0.99994	CG10399
FBgn0021944	33.0976	0.159537	0.730232	0.218475	0.827059	0.99994	Coprox
FBgn0031879	523.949	0.310441	0.372304	0.833837	0.404373	0.99994	uif
FBgn0016978	318.148	0.250346	0.287176	0.871751	0.383344	0.99994	snRNP-U1-70K
FBgn0031876	31.092	0.0609761	0.601445	0.101383	0.919247	0.99994	Atac1
FBgn0031873	36.0361	-0.12663	0.555356	-0.228015	0.819634	0.99994	Gas41
FBgn0031872	36.3447	0.320688	0.568823	0.563774	0.572908	0.99994	ihog
FBgn0031871	121.993	-0.0722869	0.417406	-0.173181	0.862509	0.99994	Fgop2
FBgn0031869	207.104	0.394547	0.366642	1.07611	0.281879	0.99994	CG18304
FBgn0028554	170.244	-0.129307	0.350188	-0.36925	0.711941	0.99994	x16
FBgn0026196	75.2958	0.036741	0.486739	0.075484	0.93983	0.99994	nop5
FBgn0011737	287.692	-0.0938924	0.301744	-0.311166	0.755674	0.99994	Wee1
FBgn0042092	20.4377	-0.190764	0.725799	-0.262833	0.792679	0.99994	CG13773
FBgn0031865	57.2021	0.582944	0.4732	1.23192	0.217979	0.99994	Nha1
FBgn0015776	1399.57	-0.00462826	0.264264	-0.0175138	0.986027	0.99994	nrv1
FBgn0031857	773.806	0.739143	0.380135	1.94442	0.0518442	0.99994	LUBEL
FBgn0031881	43.6822	-0.0986108	0.571703	-0.172486	0.863055	0.99994	MME1
FBgn0031885	1907.85	0.0184325	0.238829	0.0771785	0.938482	0.99994	Mnn1
FBgn0031893	377.868	-0.0272531	0.309368	-0.0880928	0.929803	0.99994	MICU1
FBgn0051909	22.2842	0.293133	0.712376	0.411486	0.680716	0.99994	CG31909
FBgn0031897	2023.09	0.102082	0.235621	0.433245	0.664837	0.99994	CG13784
FBgn0031896	465.763	0.197965	0.304207	0.650757	0.515203	0.99994	CG4502
FBgn0031895	118.47	0.0138889	0.380463	0.0365053	0.970879	0.99994	CG4497
FBgn0031894	23.7502	-0.296305	0.695628	-0.425952	0.670142	0.99994	CG4496
FBgn0031888	20.3364	-0.734068	0.729198	-1.00668	0.314089	0.99994	Pvf2
FBgn0051907	18.362	0.39467	1.00478	0.392794	0.694472	0.99994	CG31907
FBgn0031882	129.323	-0.313929	0.37868	-0.82901	0.407099	0.99994	Rab30
FBgn0051908	263.689	-0.0438463	0.327198	-0.134005	0.893398	0.99994	CG31908
FBgn0031902	135.393	0.0984395	0.379716	0.259245	0.795446	0.99994	Wnt6
FBgn0031903	17.6423	-0.0278165	0.766826	-0.0362748	0.971063	0.99994	Wnt10
FBgn0002938	19070.2	0.260295	0.328099	0.793344	0.427578	0.99994	ninaC
FBgn0031907	160.475	0.194303	0.412113	0.47148	0.637298	0.99994	CG5171
FBgn0031908	325.682	0.110687	0.365129	0.303144	0.76178	0.99994	CG5177
FBgn0028387	166.766	-0.0776831	0.32607	-0.238241	0.811695	0.99994	chm
FBgn0031914	1143.41	0.166559	0.380019	0.438291	0.661175	0.99994	CG5973
FBgn0011283	177.118	0.591192	0.56207	1.05181	0.292885	0.99994	Obp28a
FBgn0025697	434.662	0.138826	0.304896	0.455324	0.648876	0.99994	santa-maria
FBgn0031913	226.541	0.121947	0.529023	0.230514	0.817693	0.99994	CG5958
FBgn0031909	63.5267	-0.0050083	0.445129	-0.0112513	0.991023	0.99994	CG5181
FBgn0031906	26.8816	-0.00794166	0.693464	-0.0114522	0.990863	0.99994	CG5160
FBgn0031904	205.257	-0.209215	0.347702	-0.601707	0.547369	0.99994	CG5149
FBgn0031925	1369.48	-0.761317	0.439898	-1.73067	0.0835115	0.99994	Cyp4d21
FBgn0031926	35.9866	1.01965	0.733834	1.38948	0.164687	0.99994	CG6739
FBgn0040299	140.341	0.521747	0.439299	1.18768	0.23496	0.99994	Myo28B1
FBgn0041181	272.101	0.0235094	0.364278	0.064537	0.948543	0.99994	Tep3
FBgn0031947	194.713	-0.154703	0.365613	-0.423133	0.672199	0.99994	CG7154
FBgn0031951	107.027	0.042521	0.372256	0.114225	0.909059	0.99994	r2d2
FBgn0031952	799.844	0.0973276	0.275862	0.352813	0.724229	0.99994	cdc14
FBgn0031950	294.699	-0.286511	0.286204	-1.00107	0.316792	0.99994	Herp
FBgn0031948	423.138	0.137907	0.278307	0.495523	0.620231	0.99994	CG7149
FBgn0031939	61.2507	0.408467	0.554577	0.736537	0.461404	0.99994	CG13796
FBgn0031937	160.995	0.0884443	0.331448	0.266842	0.789591	0.99994	CG13795
FBgn0031936	233.63	-0.307915	0.304956	-1.00971	0.312636	0.99994	CG13794
FBgn0031935	38.3229	0.247048	0.546743	0.451854	0.651375	0.99994	CG13793
FBgn0041182	1501.56	-0.0454437	0.256198	-0.177377	0.859212	0.99994	Tep2
FBgn0027515	469.355	-0.025193	0.286625	-0.087895	0.92996	0.99994	CG7115
FBgn0004177	1567.19	0.292204	0.275421	1.06094	0.288719	0.99994	mts
FBgn0031968	112.939	-0.303318	0.377974	-0.802484	0.422273	0.99994	CG7231
FBgn0031975	283.37	-0.385532	0.347008	-1.11102	0.26656	0.99994	Tg
FBgn0031977	67.337	-0.486197	0.460767	-1.05519	0.291338	0.99994	baf
FBgn0044323	1208.45	0.299191	0.249248	1.20037	0.229995	0.99994	Cka
FBgn0031979	19.9215	-0.0842755	0.733105	-0.114957	0.908479	0.99994	CCDC53
FBgn0013531	29.2354	-0.0313494	0.618794	-0.0506621	0.959595	0.99994	MED20
FBgn0011230	5670.38	0.0216545	0.249767	0.0866987	0.930911	0.99994	poe
FBgn0031980	1137.08	-0.203208	0.269885	-0.752944	0.451483	0.99994	RpL36A
FBgn0031974	36.0562	-0.255615	0.584033	-0.437673	0.661623	0.99994	CG12560
FBgn0031973	142.842	-0.584182	0.396071	-1.47494	0.140228	0.99994	Spn28Dc
FBgn0031972	75.6742	-0.213787	0.419994	-0.509024	0.610736	0.99994	Wwox
FBgn0031969	476.238	-0.306893	0.315009	-0.974234	0.32994	0.99994	pes
FBgn0031959	55.7128	0.684906	0.577175	1.18665	0.235365	0.99994	spz3
FBgn0045038	286.676	0.159001	0.365673	0.434818	0.663694	0.99994	Proc
FBgn0031955	250.849	0.677956	0.361556	1.87511	0.0607781	0.99994	CG14535
FBgn0020618	3045.72	-0.226152	0.249138	-0.907739	0.364016	0.99994	Rack1
FBgn0031986	15.5507	-0.114841	0.838567	-0.136949	0.891071	0.99994	CG8673
FBgn0031988	348.591	0.0204226	0.293681	0.0695402	0.94456	0.99994	CG8668
FBgn0051606	16.1151	-0.501347	0.858896	-0.583711	0.559415	0.99994	CG31606
FBgn0031996	42.5242	0.0526915	0.605925	0.0869606	0.930703	0.99994	CG8460
FBgn0031997	50.573	-0.316139	0.530078	-0.5964	0.550908	0.99994	PGAP5
FBgn0031999	91.2736	0.903113	0.45915	1.96692	0.049192	0.99994	CG8419
FBgn0015299	43.0231	-0.362247	0.571244	-0.634138	0.525991	0.99994	Ssb-c31a
FBgn0032002	23.6359	-0.287654	0.685394	-0.419691	0.674711	0.99994	CG8353
FBgn0032008	357.72	-0.171422	0.29624	-0.578658	0.56282	0.99994	CG14277
FBgn0032013	216.481	-0.0484016	0.35654	-0.135753	0.892016	0.99994	Scgalpha
FBgn0032014	31.9208	-0.89874	0.596547	-1.50657	0.131921	0.99994	CG7840
FBgn0032016	42.6061	0.56689	0.58884	0.962724	0.335686	0.99994	Mettl14
FBgn0032018	312.17	-0.18443	0.283939	-0.649541	0.515989	0.99994	CG7806
FBgn0032020	52.252	-0.262109	0.507909	-0.516054	0.605817	0.99994	strat
FBgn0032022	91.5792	-0.306607	0.463178	-0.661964	0.507994	0.99994	CG14275
FBgn0032025	366.269	-0.0579158	0.283379	-0.204376	0.83806	0.99994	CG7778
FBgn0032026	413.3	-0.210762	0.309018	-0.682039	0.495214	0.99994	CG7627
FBgn0032021	1249.57	0.378525	0.278855	1.35743	0.174645	0.99994	CG7781
FBgn0032017	40.6958	0.118631	0.575884	0.205998	0.836793	0.99994	CG7810
FBgn0032015	153.87	-0.0343825	0.340028	-0.101117	0.919458	0.99994	Ostgamma
FBgn0003502	367.051	0.0133964	0.280431	0.0477707	0.961899	0.99994	Btk29A
FBgn0032010	1295.04	0.326864	0.325695	1.00359	0.315578	0.99994	CG8086
FBgn0032006	695.939	-0.173351	0.26047	-0.665531	0.505711	0.99994	Pvr
FBgn0032005	332.492	-0.0359272	0.282362	-0.127238	0.898752	0.99994	Snx6
FBgn0032000	81.1955	0.162258	0.413856	0.392064	0.695011	0.99994	CG8372
FBgn0003607	273.313	-0.082731	0.319437	-0.25899	0.795643	0.99994	Su(var)205
FBgn0031998	148.571	0.271332	0.388551	0.698318	0.484978	0.99994	SLC5A11
FBgn0031992	173.959	0.193011	0.3443	0.560589	0.575077	0.99994	CG8498
FBgn0031990	1728.45	0.191456	0.324179	0.590585	0.554798	0.99994	PAPLA1
FBgn0031987	126.905	-0.392115	0.368754	-1.06335	0.287623	0.99994	CG12375
FBgn0031985	818.679	0.00392905	0.257458	0.0152609	0.987824	0.99994	mon2
FBgn0032029	183.332	-0.229852	0.320375	-0.717446	0.473099	0.99994	CG17292
FBgn0032030	73.3667	-0.0849404	0.446323	-0.190312	0.849065	0.99994	Wdr82
FBgn0032032	72.7441	-0.0819403	0.495699	-0.165303	0.868706	0.99994	CG17294
FBgn0032034	24.0871	-0.053543	0.677078	-0.0790796	0.936969	0.99994	Rcd4
FBgn0032036	325.74	-0.189586	0.285005	-0.665201	0.505922	0.99994	CG13384
FBgn0020497	766.131	0.0682669	0.249049	0.274111	0.783999	0.99994	emb
FBgn0027932	766.389	0.453886	0.434788	1.04392	0.296521	0.99994	Akap200
FBgn0051897	49.1123	-0.314418	0.51942	-0.605326	0.544962	0.99994	CG31897
FBgn0032047	20.6617	0.0444814	0.754039	0.0589908	0.952959	0.99994	CG13088
FBgn0032052	53.5743	-0.18209	0.537381	-0.338846	0.734726	0.99994	PIG-U
FBgn0032054	46.6909	-0.389954	0.52488	-0.74294	0.457518	0.99994	Uba4
FBgn0032055	22.8184	-0.309048	0.847775	-0.36454	0.715454	0.99994	CG13091
FBgn0016122	480.111	-0.0498488	0.346224	-0.143978	0.885518	0.99994	Acer
FBgn0028394	72.4727	0.149813	0.427721	0.350259	0.726144	0.99994	CG17834
FBgn0011259	2112.05	0.633765	0.335573	1.8886	0.0589452	0.99994	Sema1a
FBgn0032053	45.5197	-0.248772	0.551966	-0.450703	0.652204	0.99994	mRpL51
FBgn0032051	65.4136	-0.152005	0.448861	-0.338645	0.734877	0.99994	CG13097
FBgn0032050	63.0325	-0.121801	0.500518	-0.24335	0.807734	0.99994	CG13096
FBgn0032048	350.39	-0.148823	0.285525	-0.521227	0.602209	0.99994	Dh31
FBgn0026718	82.6061	-0.33556	0.414605	-0.809349	0.418315	0.99994	fu12
FBgn0027490	58.0463	0.168037	0.490556	0.342544	0.731942	0.99994	D12
FBgn0032042	185.853	-0.101606	0.325322	-0.312324	0.754794	0.99994	CG13398
FBgn0014417	101.782	0.271206	0.377804	0.717848	0.472851	0.99994	CG13397
FBgn0001084	24.8152	-0.315933	0.971345	-0.325253	0.74499	0.99994	fy
FBgn0032033	37.6764	0.260997	0.549081	0.475334	0.634549	0.99994	CG13392
FBgn0032031	29.7041	0.0208514	0.666277	0.0312954	0.975034	0.99994	CG13390
FBgn0001114	2192.48	0.668343	0.379585	1.76072	0.0782856	0.99994	Glt
FBgn0032061	19.0852	0.449728	0.813749	0.552661	0.580495	0.99994	CG9314
FBgn0029123	886.097	-0.130667	0.339015	-0.385431	0.699918	0.99994	SoxN
FBgn0003209	960.967	-0.342984	0.270175	-1.26949	0.204267	0.99994	raw
FBgn0004914	724.35	-0.0483201	0.260242	-0.185674	0.8527	0.99994	Hnf4
FBgn0032059	117.446	0.037667	0.418912	0.0899162	0.928354	0.99994	PrBP
FBgn0032075	126.459	-0.645736	0.364671	-1.77073	0.0766049	0.99994	Tsp29Fb
FBgn0040964	45.4639	-0.442201	0.561668	-0.7873	0.431106	0.99994	CG18661
FBgn0052982	572.344	-0.140851	0.307999	-0.457309	0.647449	0.99994	CG32982
FBgn0032100	62.9137	0.418994	0.469849	0.891763	0.37252	0.99994	CG13108
FBgn0032101	87.3494	0.149829	0.425228	0.35235	0.724576	0.99994	CG9586
FBgn0051708	166.18	0.158807	0.357387	0.444357	0.656784	0.99994	DIP-zeta
FBgn0013746	242.891	-0.0378632	0.354154	-0.106912	0.914859	0.99994	alien
FBgn0011705	58.6091	-0.0196203	0.518079	-0.0378712	0.96979	0.99994	rost
FBgn0032084	47.8864	0.654631	0.555611	1.17822	0.23871	0.99994	CG13101
FBgn0032083	31.6413	0.874731	0.825616	1.05949	0.289377	0.99994	CG9541
FBgn0032079	87.0202	0.0245163	0.497303	0.0492986	0.960681	0.99994	CG31886
FBgn0032078	303.063	-0.0503729	0.319621	-0.157602	0.87477	0.99994	C1GalTA
FBgn0041092	1767.69	0.131487	0.251347	0.523129	0.600884	0.99994	tai
FBgn0032109	12.102	-1.04949	1.06894	-0.981808	0.326194	0.99994	CG17005
FBgn0026439	3042.07	-0.0224248	0.239173	-0.0937598	0.9253	0.99994	Eaat1
FBgn0012036	3396.21	0.188051	0.258151	0.728453	0.466336	0.99994	Aldh
FBgn0032116	54.8988	-0.0322125	0.592311	-0.0543843	0.956629	0.99994	Mco1
FBgn0011232	193.042	-0.166669	0.326461	-0.510532	0.609679	0.99994	scat
FBgn0002973	823.355	0.167324	0.25116	0.666205	0.50528	0.99994	numb
FBgn0032123	831.326	0.00185637	0.274742	0.00675678	0.994609	0.99994	Oatp30B
FBgn0032122	24.1507	0.227594	0.680829	0.33429	0.73816	0.99994	CG31883
FBgn0040070	361.314	0.00596028	0.290553	0.0205136	0.983634	0.99994	Trx-2
FBgn0032135	320.169	0.0716505	0.287162	0.249512	0.802965	0.99994	GlcAT-S
FBgn0032136	4813.79	-0.522744	0.316186	-1.65328	0.0982739	0.99994	Apoltp
FBgn0011207	150.891	0.00676878	0.391865	0.0172733	0.986219	0.99994	pelo
FBgn0032138	1011.41	0.0018449	0.251155	0.00734564	0.994139	0.99994	CG4364
FBgn0051710	120.131	0.0167706	0.43494	0.0385585	0.969242	0.99994	CG31710
FBgn0000273	3905.32	0.502312	0.350512	1.43308	0.151835	0.99994	Pka-C1
FBgn0028479	647.576	0.259358	0.286351	0.905736	0.365076	0.99994	Mtpalpha
FBgn0032129	1855.15	0.343886	0.25684	1.33891	0.1806	0.99994	jp
FBgn0004868	1034.55	0.00982428	0.269486	0.0364556	0.970919	0.99994	Gdi
FBgn0032139	225.438	-0.348551	0.368716	-0.94531	0.344501	0.99994	CG13116
FBgn0032140	188.368	-0.0135976	0.364778	-0.0372764	0.970265	0.99994	CG13117
FBgn0032147	76.4652	-0.436956	0.426792	-1.02382	0.305923	0.99994	IP3K1
FBgn0032149	31.6343	0.130102	0.667107	0.195024	0.845374	0.99994	CG4036
FBgn0032169	34.975	0.25301	0.568368	0.445152	0.65621	0.99994	CG4709
FBgn0032170	332.561	-0.30742	0.286912	-1.07148	0.283955	0.99994	CG4658
FBgn0032172	195.908	-0.23647	0.334465	-0.707009	0.479561	0.99994	CG5850
FBgn0032171	22.1895	0.221075	0.779137	0.283744	0.776607	0.99994	CG5846
FBgn0032168	36.6831	-0.233951	0.557373	-0.419739	0.674676	0.99994	CG13126
FBgn0063449	19.1058	-0.379512	0.754596	-0.502934	0.615011	0.99994	Uhg2
FBgn0032150	23.5982	0.0613795	0.688292	0.0891766	0.928942	0.99994	CG13123
FBgn0011291	22.003	0.70392	0.702169	1.00249	0.316105	0.99994	Taf11
FBgn0015035	48.9589	0.44462	0.498867	0.891258	0.372791	0.99994	Cyp4e3
FBgn0028704	7314.11	0.789837	0.379522	2.08114	0.0374212	0.99994	Nckx30C
FBgn0043456	711.928	0.0750753	0.271665	0.276352	0.782278	0.99994	CG4747
FBgn0011584	797.457	-0.0413005	0.261703	-0.157815	0.874603	0.99994	Trp1
FBgn0032178	32.826	-0.108332	0.684651	-0.158229	0.874276	0.99994	Spn31A
FBgn0032187	100.442	0.109001	0.407477	0.267501	0.789083	0.99994	CG4839
FBgn0032188	23.2031	0.623233	0.720141	0.865432	0.386802	0.99994	CG13137
FBgn0005593	2058.24	-0.449256	0.238375	-1.88466	0.0594763	0.99994	RpL7
FBgn0032194	77.5946	-0.138855	0.452066	-0.307157	0.758724	0.99994	CG4901
FBgn0032195	49.7303	-0.330988	0.496893	-0.666115	0.505338	0.99994	CG4908
FBgn0032198	363.983	0.427598	0.30555	1.39943	0.161683	0.99994	eEF1delta
FBgn0032197	227.448	-0.273167	0.382924	-0.713371	0.475616	0.99994	CG5694
FBgn0032196	200.886	-0.249676	0.381508	-0.654446	0.512824	0.99994	CG5708
FBgn0024320	1001.88	-0.0234628	0.280474	-0.0836542	0.933331	0.99994	Npc1a
FBgn0032193	36.8263	-0.355379	0.601199	-0.591117	0.554442	0.99994	CG5727
FBgn0032191	261.822	-0.420893	0.310467	-1.35568	0.175202	0.99994	CG5734
FBgn0032189	76.5502	-0.776257	0.452154	-1.7168	0.0860162	0.99994	Ripalpha
FBgn0028675	40.3672	0.0351014	0.583617	0.0601445	0.952041	0.99994	Sur
FBgn0032181	78.9584	-0.458605	0.415509	-1.10372	0.269715	0.99994	CG13133
FBgn0051755	17.1642	-0.645712	0.860319	-0.750549	0.452924	0.99994	SoYb
FBgn0040965	42.8329	0.738185	0.532259	1.38689	0.165476	0.99994	lncRNA:CR13130
FBgn0004419	479.095	0.088674	0.295033	0.300556	0.763753	0.99994	me31B
FBgn0051717	42.1044	-0.275497	0.575338	-0.478844	0.63205	0.99994	CG31717
FBgn0010407	93.2669	-0.143795	0.42133	-0.341288	0.732887	0.99994	Ror
FBgn0032204	79.7397	0.0381675	0.486341	0.078479	0.937447	0.99994	CG4953
FBgn0032205	45.7293	0.633214	0.591738	1.07009	0.284578	0.99994	CG4957
FBgn0032214	125.386	-0.154505	0.370153	-0.41741	0.676379	0.99994	CG4968
FBgn0032217	291.072	-0.121655	0.288118	-0.422239	0.67285	0.99994	CG4972
FBgn0032222	187.306	0.00177019	0.31904	0.00554848	0.995573	0.99994	CG5037
FBgn0032223	623.104	-0.104668	0.254776	-0.410822	0.681203	0.99994	GATAd
FBgn0019932	164.713	-0.0489732	0.339494	-0.144254	0.8853	0.99994	SamDC
FBgn0051715	70.9155	-0.0816242	0.465755	-0.175251	0.860882	0.99994	CG31715
FBgn0032224	112.087	-0.44795	0.38068	-1.17671	0.239311	0.99994	Sps2
FBgn0032225	85.377	0.128641	0.452726	0.284149	0.776297	0.99994	CG5022
FBgn0032229	207.943	-0.237419	0.321914	-0.737523	0.460804	0.99994	CG5045
FBgn0032230	138.505	-0.238725	0.409433	-0.583063	0.559851	0.99994	lft
FBgn0032231	78.9013	-0.553767	0.437262	-1.26644	0.205355	0.99994	CG5056
FBgn0032233	284.188	0.0731872	0.334936	0.218511	0.827031	0.99994	dpr19
FBgn0032234	39.9013	-0.592616	0.544439	-1.08849	0.276379	0.99994	gny
FBgn0032236	120.59	-0.125647	0.383693	-0.327468	0.743314	0.99994	mRpS7
FBgn0051716	1813.29	0.00826185	0.250742	0.0329497	0.973715	0.99994	Cnot4
FBgn0003942	2096.81	-0.0742636	0.232282	-0.319713	0.749186	0.99994	RpS27A
FBgn0025366	700.168	-0.191103	0.286626	-0.666734	0.504942	0.99994	Ip259
FBgn0032243	203.267	-0.0890555	0.33764	-0.263759	0.791966	0.99994	Klp31E
FBgn0032246	200.124	-0.572292	0.3393	-1.68668	0.0916641	0.99994	Wdfy2
FBgn0032247	21.3472	0.0995757	0.766169	0.129966	0.896594	0.99994	CG5188
FBgn0004915	87.6378	0.058995	0.426541	0.13831	0.889995	0.99994	TfIIB
FBgn0032250	55.6176	0.153274	0.483097	0.317273	0.751036	0.99994	holn1
FBgn0027052	278.602	0.136437	0.290958	0.468925	0.639123	0.99994	STUB1
FBgn0032251	41.225	-0.533233	0.535557	-0.99566	0.319415	0.99994	Nse4
FBgn0032252	40.8233	0.541007	0.673972	0.802714	0.42214	0.99994	loh
FBgn0027611	2115.06	0.109746	0.329204	0.333367	0.738857	0.99994	LManII
FBgn0032256	58.8906	0.311253	0.462598	0.672837	0.501051	0.99994	RluA-2
FBgn0026431	69.0878	-0.0830559	0.446228	-0.186129	0.852344	0.99994	Grip75
FBgn0032258	164.543	-0.389896	0.393743	-0.990229	0.322062	0.99994	CG7456
FBgn0051719	332.782	0.105372	0.30462	0.345912	0.729409	0.99994	RluA-1
FBgn0032253	167.904	-0.334871	0.33028	-1.0139	0.310631	0.99994	LManI
FBgn0032249	474.938	-0.10395	0.271221	-0.383268	0.701521	0.99994	TBC1D16
FBgn0032248	55.3131	-0.436331	0.472595	-0.923267	0.355868	0.99994	Bug22
FBgn0005683	14.9513	-0.611878	0.82417	-0.742417	0.457835	0.99994	pie
FBgn0032242	265.981	0.156551	0.318943	0.490843	0.623537	0.99994	CG5355
FBgn0053303	211.509	-0.236821	0.308068	-0.768728	0.442055	0.99994	CG33303
FBgn0027568	459.856	-0.13912	0.30195	-0.46074	0.644985	0.99994	Cand1
FBgn0032221	600.762	0.0800099	0.322892	0.247792	0.804295	0.99994	Schip1
FBgn0011703	19.8525	0.985802	0.937278	1.05177	0.292905	0.99994	RnrL
FBgn0032218	401.614	0.209371	0.295938	0.707483	0.479266	0.99994	CG5381
FBgn0032216	164.262	-0.323506	0.364166	-0.888348	0.374354	0.99994	Usp14
FBgn0027491	1107.52	0.00973397	0.268094	0.0363081	0.971037	0.99994	Cdk5alpha
FBgn0032213	643.622	0.510817	0.328895	1.55313	0.120392	0.99994	CG5390
FBgn0005322	176.255	-0.0107909	0.331995	-0.0325032	0.974071	0.99994	nmd
FBgn0032210	362.431	-0.0797632	0.276055	-0.28894	0.772627	0.99994	CYLD
FBgn0032208	3127.29	0.0865446	0.236021	0.366681	0.713857	0.99994	Ufd4
FBgn0011305	507.465	-0.0326292	0.275562	-0.11841	0.905743	0.99994	Rsf1
FBgn0032200	249.751	-0.196438	0.387366	-0.507112	0.612076	0.99994	CG5676
FBgn0000229	772.952	-0.0704817	0.341213	-0.206562	0.836352	0.99994	bsk
FBgn0024248	423.428	-0.0681207	0.283748	-0.240075	0.810272	0.99994	chico
FBgn0032261	27.7339	0.197041	0.643651	0.306129	0.759506	0.99994	CG6094
FBgn0010398	34.4596	-0.170598	0.580012	-0.294128	0.76866	0.99994	Lrr47
FBgn0032264	156.883	0.117072	0.382746	0.305874	0.759701	0.99994	Lip4
FBgn0032266	136.135	0.376512	0.413799	0.909893	0.362879	0.99994	CG18302
FBgn0051871	34.3475	-0.36907	0.599099	-0.616041	0.537867	0.99994	CG31871
FBgn0032287	172.253	0.313572	0.497225	0.630643	0.528274	0.99994	CG6415
FBgn0032290	79.8657	-0.20709	0.419784	-0.493324	0.621784	0.99994	CG6443
FBgn0032293	39.7799	0.400951	0.737687	0.543525	0.586769	0.99994	Dpy-30L1
FBgn0032295	279.782	-0.124692	0.295152	-0.422467	0.672684	0.99994	CG12299
FBgn0027550	479.52	-0.166251	0.26409	-0.629523	0.529006	0.99994	CG6495
FBgn0015320	198.954	0.0687215	0.348849	0.196995	0.843832	0.99994	Ubc2
FBgn0032297	981.617	0.10638	0.270801	0.392833	0.694443	0.99994	CG17124
FBgn0032296	104.891	-0.163608	0.39518	-0.414008	0.678868	0.99994	CG6729
FBgn0027868	67.9516	0.160819	0.439051	0.366289	0.71415	0.99994	Nup107
FBgn0032292	101.975	-0.383614	0.396022	-0.968669	0.33271	0.99994	EMC3
FBgn0024740	42.1761	0.925695	0.727841	1.27184	0.203431	0.99994	Lip2
FBgn0032285	1256.55	0.569987	1.1188	0.509461	0.610429	0.99994	CG17108
FBgn0032283	56.6553	-0.0653334	0.566935	-0.11524	0.908255	0.99994	CG7296
FBgn0032282	205.188	0.161976	0.443944	0.364856	0.715219	0.99994	CG7299
FBgn0032262	21.1508	0.035175	0.713578	0.0492939	0.960685	0.99994	CG7384
FBgn0027363	491.273	0.168782	0.363491	0.464338	0.642406	0.99994	Stam
FBgn0032318	12.4445	1.7012	0.932663	1.82402	0.0681485	0.99994	CG14072
FBgn0032321	64.015	-0.280805	0.452314	-0.620818	0.53472	0.99994	YL-1
FBgn0032322	144.001	-0.343024	0.63897	-0.536838	0.591379	0.99994	CG16743
FBgn0041781	544.324	-0.171828	0.276821	-0.620721	0.534783	0.99994	SCAR
FBgn0026148	50.7134	-0.191128	0.546281	-0.34987	0.726436	0.99994	CG12253
FBgn0026147	733.89	0.0141115	0.259617	0.0543552	0.956652	0.99994	TTLL4A
FBgn0032330	239.038	0.0567275	0.317596	0.178615	0.85824	0.99994	Samuel
FBgn0015756	1523.73	-0.289637	0.244649	-1.18389	0.236457	0.99994	RpL9
FBgn0010612	595.655	0.11956	0.276215	0.432851	0.665123	0.99994	ATPsynG
FBgn0000018	40.4717	-0.178145	0.545155	-0.326778	0.743836	0.99994	abo
FBgn0053129	424.339	-0.0946342	0.286755	-0.330018	0.741387	0.99994	CG33129
FBgn0027453	182.498	0.0956099	0.381495	0.250619	0.802109	0.99994	Dnz1
FBgn0032305	1181.18	0.471837	0.404035	1.16781	0.242882	0.99994	CG6700
FBgn0051869	326.211	0.106362	0.308422	0.344858	0.730201	0.99994	CG31869
FBgn0032298	68.0114	-0.260334	0.437771	-0.594681	0.552057	0.99994	CG6724
FBgn0032338	119.68	0.0635671	0.360645	0.176259	0.86009	0.99994	CG16854
FBgn0032339	179.36	-0.624019	0.337145	-1.85089	0.0641847	0.99994	Wdr59
FBgn0032348	395.284	0.0984966	0.289017	0.340799	0.733255	0.99994	CG4751
FBgn0040211	121.951	-0.305682	0.393125	-0.777571	0.436822	0.99994	hgo
FBgn0032354	31.4854	-0.127104	0.653377	-0.194534	0.845757	0.99994	CG4788
FBgn0032358	107.912	-0.289903	0.374731	-0.773629	0.43915	0.99994	Ppt2
FBgn0020270	42.2465	-0.926401	0.570935	-1.6226	0.104674	0.99994	mre11
FBgn0032350	919.791	0.260976	0.297575	0.877009	0.380482	0.99994	CG6287
FBgn0010197	17.1653	-0.432731	0.803117	-0.538814	0.590015	0.99994	Gyc32E
FBgn0028700	15.5702	-0.416248	0.805132	-0.516993	0.605161	0.99994	RfC38
FBgn0032346	18.0556	-0.216418	0.753063	-0.287383	0.773819	0.99994	Csl4
FBgn0027582	271.415	0.373682	0.339483	1.10074	0.271011	0.99994	CG6230
FBgn0032343	65.2171	-0.292367	0.456269	-0.640778	0.521667	0.99994	CG6201
FBgn0032341	426.244	0.144693	0.284512	0.508565	0.611057	0.99994	Reps
FBgn0032336	493.243	-0.199018	0.301157	-0.660844	0.508712	0.99994	AstC
FBgn0000287	193.1	0.186092	0.326465	0.570021	0.568663	0.99994	salr
FBgn0051706	446.391	-0.214488	0.290325	-0.738788	0.460035	0.99994	CG31706
FBgn0028490	2248.72	-0.202024	0.32481	-0.621977	0.533957	0.99994	CG31705
FBgn0032363	712.796	-0.0225563	0.263902	-0.085472	0.931886	0.99994	Dlg5
FBgn0015400	787.197	0.213888	0.24934	0.857815	0.390995	0.99994	kek2
FBgn0032378	289.965	-0.33662	0.292891	-1.1493	0.250432	0.99994	CycY
FBgn0020309	2103.96	0.238582	0.259405	0.919727	0.357716	0.99994	crol
FBgn0032368	16.8825	0.642423	0.819975	0.783467	0.433353	0.99994	spag4
FBgn0028412	21.656	0.450924	0.691832	0.651783	0.514541	0.99994	Mst33A
FBgn0032381	101.501	0.377283	0.381511	0.988918	0.322703	0.99994	Mal-B1
FBgn0032382	639.696	0.336989	0.283474	1.18878	0.234526	0.99994	Mal-B2
FBgn0032387	62.2127	0.07897	0.44792	0.176304	0.860055	0.99994	CG16965
FBgn0032390	15.2977	-0.498955	0.849573	-0.587301	0.557002	0.99994	dgt2
FBgn0051866	96.9444	-0.0693603	0.405422	-0.171082	0.86416	0.99994	Ada1-2
FBgn0051864	123.212	0.24157	0.37017	0.652592	0.51402	0.99994	Qtzl
FBgn0051865	88.1938	-0.0881469	0.410599	-0.214679	0.830018	0.99994	Ada1-1
FBgn0032393	208.885	-0.0834189	0.348729	-0.239208	0.810944	0.99994	Nfs1
FBgn0014019	654.338	0.547273	0.407195	1.34401	0.178946	0.99994	Rh5
FBgn0010497	58.5057	-0.39087	0.598044	-0.65358	0.513382	0.99994	dmGlut
FBgn0032402	289.003	0.152472	0.289701	0.526306	0.598675	0.99994	CG14945
FBgn0027505	187.369	0.0149675	0.329024	0.0454905	0.963716	0.99994	Rab3-GAP
FBgn0032401	45.2632	0.127187	0.521948	0.243677	0.807481	0.99994	Plzf
FBgn0032400	3607.16	0.03384	0.290271	0.116581	0.907192	0.99994	CG6770
FBgn0032398	338.516	-0.0493209	0.31484	-0.156654	0.875518	0.99994	CG6766
FBgn0032397	155.754	0.264439	0.365981	0.722548	0.469958	0.99994	Tom70
FBgn0032395	339.496	-0.118731	0.283989	-0.418082	0.675887	0.99994	CG6734
FBgn0032394	132.262	-0.450384	0.425075	-1.05954	0.289354	0.99994	Hacd1
FBgn0042125	81.2467	-0.211449	0.411857	-0.513403	0.607669	0.99994	CG18787
FBgn0042127	64.3175	-0.402234	0.447811	-0.898223	0.369067	0.99994	CG18789
FBgn0000588	156.936	0.872994	0.469744	1.85845	0.0631058	0.99994	esc
FBgn0032407	205.999	0.239551	0.345362	0.693622	0.487919	0.99994	Pex19
FBgn0032409	175.19	0.0266444	0.358504	0.0743212	0.940755	0.99994	Ced-12
FBgn0027081	349.084	-0.195774	0.286214	-0.684011	0.493968	0.99994	ThrRS
FBgn0051760	708.524	0.236419	0.291718	0.810436	0.417689	0.99994	CG31760
FBgn0051860	22.1915	0.0620021	0.701655	0.0883655	0.929586	0.99994	ZnT33D
FBgn0032421	29.5735	-0.580959	0.643743	-0.902469	0.366808	0.99994	crok
FBgn0000114	694.968	0.146909	0.254801	0.576563	0.564235	0.99994	bru1
FBgn0051759	64.4824	0.12736	0.456677	0.278885	0.780333	0.99994	CG31759
FBgn0032422	338.658	-0.0909942	0.287385	-0.316629	0.751525	0.99994	atilla
FBgn0032420	108.31	0.345554	0.370494	0.932684	0.350983	0.99994	CG6583
FBgn0015797	274.327	0.0627225	0.293503	0.213703	0.830778	0.99994	Rab6
FBgn0029137	131.132	-0.155529	0.412038	-0.377463	0.70583	0.99994	Patsas
FBgn0032408	41.4012	0.0459055	0.54385	0.0844083	0.932732	0.99994	CG6712
FBgn0032428	23.57	-0.431346	0.721012	-0.59825	0.549673	0.99994	CG6405
FBgn0032430	45.5288	-0.315914	0.540949	-0.584	0.559221	0.99994	CG6388
FBgn0020443	763.291	0.0693352	0.271455	0.255421	0.798398	0.99994	eRF3
FBgn0051858	39.944	0.55148	0.588017	0.937864	0.348314	0.99994	t-cup
FBgn0032433	21.9759	0.334022	0.743881	0.449026	0.653413	0.99994	Oatp33Ea
FBgn0032429	87.8363	0.304742	0.412128	0.739435	0.459643	0.99994	CG5446
FBgn0004394	31.4379	0.691056	0.633845	1.09026	0.275598	0.99994	pdm2
FBgn0032445	25.3981	0.108256	0.673703	0.160688	0.872339	0.99994	CG6153
FBgn0032447	151.573	-0.314169	0.34521	-0.91008	0.36278	0.99994	PICK1
FBgn0032451	135.641	-0.608464	0.355829	-1.70999	0.0872677	0.99994	spict
FBgn0032453	214.389	-0.256935	0.310156	-0.828404	0.407442	0.99994	CG6180
FBgn0015399	989.343	0.0682294	0.263848	0.258594	0.795949	0.99994	kek1
FBgn0032454	226.633	0.152227	0.317268	0.479805	0.631366	0.99994	CG5787
FBgn0032450	44.7964	-0.338265	0.531517	-0.636415	0.524506	0.99994	CG5776
FBgn0032449	19.2548	0.290507	0.751096	0.386778	0.698921	0.99994	CG17036
FBgn0032444	203.73	-0.343915	0.32142	-1.06999	0.284625	0.99994	CCT4
FBgn0021796	566.121	0.166358	0.283258	0.587301	0.557002	0.99994	Tor
FBgn0032470	18.72	0.420577	0.749657	0.561025	0.57478	0.99994	CG5142
FBgn0028965	133.842	-0.0099537	0.3507	-0.0283824	0.977357	0.99994	A16
FBgn0032467	507.953	-0.130832	0.270156	-0.484284	0.628185	0.99994	CG9934
FBgn0032465	140.223	0.0898118	0.369298	0.243196	0.807854	0.99994	CG12404
FBgn0024291	723.276	0.162169	0.296297	0.54732	0.584159	0.99994	Sirt1
FBgn0032476	104.087	-0.530147	0.38011	-1.39472	0.1631	0.99994	CG5439
FBgn0032477	175.941	0.170433	0.350097	0.486817	0.626388	0.99994	CG5287
FBgn0032480	461.9	-0.213686	0.279883	-0.763484	0.445175	0.99994	Edem2
FBgn0032482	793.717	-0.295867	0.262827	-1.12571	0.260289	0.99994	Pect
FBgn0004192	11944.3	-0.547877	0.418668	-1.30862	0.190663	0.99994	snRNA:U2:34ABb
[truncated: 8,064 more rows]

## Sheet: XXY_f_vs_XX_f
	baseMean	log2FoldChange	lfcSE	stat	pvalue	padj	gene_name
[truncated: 10,903 more rows]

[truncated: 1 more sheets: XYY_m_vs_XY_m]
